# Supplementary material for: Estimation of Instantaneous Gas Exchange in Flow-Through Respirometry Systems: A Modern Revision of Bartholomew's Z-Transform Method
Source: PLoS One. 2015 Oct 14;10(10):e0139508. doi: 10.1371/journal.pone.0139508 (PMC4605654; doi:10.1371/journal.pone.0139508)
Supplement: S2 File — (ZIP) [file pone.0139508.s002.zip]

Archive with 3 entries (3 files):
- CalibrationData.txt
- GZT_data_recovery_code.m
- RawData.txt
