# Supplementary material for: Estimation of Instantaneous Gas Exchange in Flow-Through Respirometry Systems: A Modern Revision of Bartholomew's Z-Transform Method
Source: PLoS One. 2015 Oct 14;10(10):e0139508. doi: 10.1371/journal.pone.0139508 (PMC4605654; doi:10.1371/journal.pone.0139508)
Supplement: S2 File — (ZIP) [file pone.0139508.s002.zip › CalibrationData.txt]

   0.0000000e+00   0.0000000e+00   3.2305467e-04
   2.0000000e-01   0.0000000e+00   3.2305467e-04
   4.0000000e-01   0.0000000e+00   3.2305467e-04
   6.0000000e-01   0.0000000e+00   2.3482193e-04
   8.0000000e-01   0.0000000e+00   3.2305467e-04
   1.0000000e+00   0.0000000e+00   3.2305467e-04
   1.2000000e+00   0.0000000e+00   2.3482193e-04
   1.4000000e+00   0.0000000e+00   4.1100819e-04
   1.6000000e+00   0.0000000e+00   2.3482193e-04
   1.8000000e+00   0.0000000e+00   2.3482193e-04
   2.0000000e+00   1.0000000e+00   2.3482193e-04
   2.2000000e+00   1.0000000e+00   4.1100819e-04
   2.4000000e+00   1.0000000e+00   3.2305467e-04
   2.6000000e+00   1.0000000e+00   1.4658920e-04
   2.8000000e+00   1.0000000e+00   4.1100819e-04
   3.0000000e+00   1.0000000e+00   5.8356461e-05
   3.2000000e+00   1.0000000e+00   2.3482193e-04
   3.4000000e+00   1.0000000e+00   2.3482193e-04
   3.6000000e+00   1.0000000e+00   2.3482193e-04
   3.8000000e+00   1.0000000e+00   1.4658920e-04
   4.0000000e+00   0.0000000e+00   1.4658920e-04
   4.2000000e+00   0.0000000e+00   2.3482193e-04
   4.4000000e+00   0.0000000e+00   1.4658920e-04
   4.6000000e+00   0.0000000e+00   1.4658920e-04
   4.8000000e+00   0.0000000e+00   3.2305467e-04
   5.0000000e+00   0.0000000e+00   1.4658920e-04
   5.2000000e+00   0.0000000e+00   2.3482193e-04
   5.4000000e+00   0.0000000e+00   2.3482193e-04
   5.6000000e+00   0.0000000e+00   1.4658920e-04
   5.8000000e+00   0.0000000e+00   2.3482193e-04
   6.0000000e+00   1.0000000e+00   2.3482193e-04
   6.2000000e+00   1.0000000e+00   5.8356461e-05
   6.4000000e+00   1.0000000e+00   3.2305467e-04
   6.6000000e+00   1.0000000e+00   2.3482193e-04
   6.8000000e+00   1.0000000e+00   2.3482193e-04
   7.0000000e+00   1.0000000e+00   3.2305467e-04
   7.2000000e+00   1.0000000e+00   3.2305467e-04
   7.4000000e+00   1.0000000e+00   3.2305467e-04
   7.6000000e+00   1.0000000e+00   3.2305467e-04
   7.8000000e+00   1.0000000e+00   4.1100819e-04
   8.0000000e+00   0.0000000e+00   1.4658920e-04
   8.2000000e+00   0.0000000e+00   2.3482193e-04
   8.4000000e+00   0.0000000e+00   1.4658920e-04
   8.6000000e+00   0.0000000e+00   2.3482193e-04
   8.8000000e+00   0.0000000e+00   2.3482193e-04
   9.0000000e+00   0.0000000e+00   2.3482193e-04
   9.2000000e+00   0.0000000e+00   4.1100819e-04
   9.4000000e+00   0.0000000e+00   1.4658920e-04
   9.6000000e+00   0.0000000e+00   2.3482193e-04
   9.8000000e+00   0.0000000e+00   2.3482193e-04
   1.0000000e+01   1.0000000e+00   2.3482193e-04
   1.0200000e+01   1.0000000e+00   3.2305467e-04
   1.0400000e+01   1.0000000e+00   3.2305467e-04
   1.0600000e+01   1.0000000e+00   2.3482193e-04
   1.0800000e+01   1.0000000e+00   3.2305467e-04
   1.1000000e+01   1.0000000e+00   1.4658920e-04
   1.1200000e+01   1.0000000e+00   1.4658920e-04
   1.1400000e+01   1.0000000e+00   2.3482193e-04
   1.1600000e+01   1.0000000e+00   2.3482193e-04
   1.1800000e+01   1.0000000e+00   5.8356461e-05
   1.2000000e+01   0.0000000e+00   1.4658920e-04
   1.2200000e+01   0.0000000e+00   5.8356461e-05
   1.2400000e+01   0.0000000e+00   4.9924092e-04
   1.2600000e+01   0.0000000e+00   2.3482193e-04
   1.2800000e+01   0.0000000e+00   2.3482193e-04
   1.3000000e+01   0.0000000e+00   1.4658920e-04
   1.3200000e+01   0.0000000e+00   1.4658920e-04
   1.3400000e+01   0.0000000e+00   1.4658920e-04
   1.3600000e+01   0.0000000e+00   1.4658920e-04
   1.3800000e+01   0.0000000e+00   2.3482193e-04
   1.4000000e+01   0.0000000e+00   2.3482193e-04
   1.4200000e+01   0.0000000e+00   2.3482193e-04
   1.4400000e+01   0.0000000e+00   3.2305467e-04
   1.4600000e+01   0.0000000e+00   2.3482193e-04
   1.4800000e+01   0.0000000e+00   4.1100819e-04
   1.5000000e+01   0.0000000e+00   4.1100819e-04
   1.5200000e+01   0.0000000e+00   4.1100819e-04
   1.5400000e+01   0.0000000e+00   2.3482193e-04
   1.5600000e+01   0.0000000e+00   5.8747366e-04
   1.5800000e+01   0.0000000e+00   3.2305467e-04
   1.6000000e+01   1.0000000e+00   3.2305467e-04
   1.6200000e+01   1.0000000e+00   3.2305467e-04
   1.6400000e+01   1.0000000e+00   3.2305467e-04
   1.6600000e+01   1.0000000e+00   3.2305467e-04
   1.6800000e+01   1.0000000e+00   4.1100819e-04
   1.7000000e+01   0.0000000e+00   3.2305467e-04
   1.7200000e+01   0.0000000e+00   4.1100819e-04
   1.7400000e+01   0.0000000e+00   4.9924092e-04
   1.7600000e+01   0.0000000e+00   3.2305467e-04
   1.7800000e+01   0.0000000e+00   3.2305467e-04
   1.8000000e+01   1.0000000e+00   5.8747366e-04
   1.8200000e+01   1.0000000e+00   1.2048236e-03
   1.8400000e+01   1.0000000e+00   1.9986390e-03
   1.8600000e+01   1.0000000e+00   3.4095251e-03
   1.8800000e+01   1.0000000e+00   4.9968767e-03
   1.9000000e+01   0.0000000e+00   7.4662764e-03
   1.9200000e+01   0.0000000e+00   1.0640980e-02
   1.9400000e+01   0.0000000e+00   1.4345079e-02
   1.9600000e+01   0.0000000e+00   1.8842715e-02
   1.9800000e+01   0.0000000e+00   2.3869468e-02
   2.0000000e+01   1.0000000e+00   2.9337105e-02
   2.0200000e+01   1.0000000e+00   3.5245906e-02
   2.0400000e+01   1.0000000e+00   4.1242661e-02
   2.0600000e+01   1.0000000e+00   4.7327648e-02
   2.0800000e+01   1.0000000e+00   5.3412915e-02
   2.1000000e+01   0.0000000e+00   5.8880552e-02
   2.1200000e+01   0.0000000e+00   6.4348190e-02
   2.1400000e+01   0.0000000e+00   6.9551408e-02
   2.1600000e+01   0.0000000e+00   7.4401975e-02
   2.1800000e+01   0.0000000e+00   7.9340495e-02
   2.2000000e+01   0.0000000e+00   8.3926364e-02
   2.2200000e+01   0.0000000e+00   8.8600186e-02
   2.2400000e+01   0.0000000e+00   9.3362520e-02
   2.2600000e+01   0.0000000e+00   9.8301040e-02
   2.2800000e+01   0.0000000e+00   1.0394514e-01
   2.3000000e+01   0.0000000e+00   1.1003041e-01
   2.3200000e+01   0.0000000e+00   1.1690893e-01
   2.3400000e+01   0.0000000e+00   1.2405243e-01
   2.3600000e+01   0.0000000e+00   1.3207770e-01
   2.3800000e+01   0.0000000e+00   1.4019093e-01
   2.4000000e+01   0.0000000e+00   1.4901001e-01
   2.4200000e+01   0.0000000e+00   1.5765235e-01
   2.4400000e+01   0.0000000e+00   1.6673586e-01
   2.4600000e+01   0.0000000e+00   1.7529024e-01
   2.4800000e+01   0.0000000e+00   1.8375640e-01
   2.5000000e+01   0.0000000e+00   1.9160520e-01
   2.5200000e+01   0.0000000e+00   1.9945401e-01
   2.5400000e+01   0.0000000e+00   2.0659751e-01
   2.5600000e+01   0.0000000e+00   2.1329985e-01
   2.5800000e+01   0.0000000e+00   2.1964953e-01
   2.6000000e+01   0.0000000e+00   2.2538159e-01
   2.6200000e+01   0.0000000e+00   2.3120216e-01
   2.6400000e+01   0.0000000e+00   2.3667007e-01
   2.6600000e+01   0.0000000e+00   2.4204948e-01
   2.6800000e+01   0.0000000e+00   2.4769358e-01
   2.7000000e+01   0.0000000e+00   2.5333768e-01
   2.7200000e+01   0.0000000e+00   2.5898179e-01
   2.7400000e+01   0.0000000e+00   2.6533147e-01
   2.7600000e+01   0.0000000e+00   2.7176911e-01
   2.7800000e+01   0.0000000e+00   2.7811880e-01
   2.8000000e+01   1.0000000e+00   2.8499760e-01
   2.8200000e+01   1.0000000e+00   2.9152347e-01
   2.8400000e+01   1.0000000e+00   2.9787316e-01
   2.8600000e+01   0.0000000e+00   3.0378196e-01
   2.8800000e+01   0.0000000e+00   3.0933783e-01
   2.9000000e+01   0.0000000e+00   3.1445281e-01
   2.9200000e+01   1.0000000e+00   3.1903868e-01
   2.9400000e+01   1.0000000e+00   3.2318339e-01
   2.9600000e+01   1.0000000e+00   3.2697572e-01
   2.9800000e+01   0.0000000e+00   3.3015042e-01
   3.0000000e+01   0.0000000e+00   3.3288424e-01
   3.0200000e+01   0.0000000e+00   3.3535364e-01
   3.0400000e+01   1.0000000e+00   3.3702923e-01
   3.0600000e+01   1.0000000e+00   3.3844011e-01
   3.0800000e+01   1.0000000e+00   3.3941039e-01
   3.1000000e+01   0.0000000e+00   3.4002774e-01
   3.1200000e+01   0.0000000e+00   3.4011597e-01
   3.1400000e+01   0.0000000e+00   3.4002774e-01
   3.1600000e+01   0.0000000e+00   3.3932216e-01
   3.1800000e+01   0.0000000e+00   3.3896951e-01
   3.2000000e+01   0.0000000e+00   3.3782304e-01
   3.2200000e+01   0.0000000e+00   3.3702923e-01
   3.2400000e+01   0.0000000e+00   3.3641188e-01
   3.2600000e+01   0.0000000e+00   3.3570629e-01
   3.2800000e+01   0.0000000e+00   3.3561806e-01
   3.3000000e+01   0.0000000e+00   3.3570629e-01
   3.3200000e+01   0.0000000e+00   3.3579453e-01
   3.3400000e+01   0.0000000e+00   3.3650011e-01
   3.3600000e+01   0.0000000e+00   3.3711746e-01
   3.3800000e+01   0.0000000e+00   3.3755834e-01
   3.4000000e+01   0.0000000e+00   3.3782304e-01
   3.4200000e+01   0.0000000e+00   3.3835216e-01
   3.4400000e+01   0.0000000e+00   3.3870481e-01
   3.4600000e+01   0.0000000e+00   3.3914569e-01
   3.4800000e+01   0.0000000e+00   3.3958658e-01
   3.5000000e+01   0.0000000e+00   3.3993951e-01
   3.5200000e+01   0.0000000e+00   3.4038039e-01
   3.5400000e+01   0.0000000e+00   3.4082128e-01
   3.5600000e+01   0.0000000e+00   3.4117421e-01
   3.5800000e+01   0.0000000e+00   3.4152686e-01
   3.6000000e+01   1.0000000e+00   3.4152686e-01
   3.6200000e+01   1.0000000e+00   3.4170333e-01
   3.6400000e+01   0.0000000e+00   3.4170333e-01
   3.6600000e+01   0.0000000e+00   3.4196775e-01
   3.6800000e+01   1.0000000e+00   3.4240863e-01
   3.7000000e+01   1.0000000e+00   3.4337891e-01
   3.7200000e+01   0.0000000e+00   3.4461361e-01
   3.7400000e+01   0.0000000e+00   3.4576008e-01
   3.7600000e+01   1.0000000e+00   3.4725920e-01
   3.7800000e+01   1.0000000e+00   3.4867008e-01
   3.8000000e+01   0.0000000e+00   3.4972860e-01
   3.8200000e+01   0.0000000e+00   3.5078683e-01
   3.8400000e+01   0.0000000e+00   3.5166860e-01
   3.8600000e+01   0.0000000e+00   3.5255065e-01
   3.8800000e+01   0.0000000e+00   3.5290330e-01
   3.9000000e+01   0.0000000e+00   3.5334418e-01
   3.9200000e+01   0.0000000e+00   3.5334418e-01
   3.9400000e+01   0.0000000e+00   3.5352065e-01
   3.9600000e+01   0.0000000e+00   3.5334418e-01
   3.9800000e+01   0.0000000e+00   3.5281507e-01
   4.0000000e+01   0.0000000e+00   3.5246242e-01
   4.0200000e+01   0.0000000e+00   3.5184507e-01
   4.0400000e+01   0.0000000e+00   3.5096302e-01
   4.0600000e+01   0.0000000e+00   3.4964036e-01
   4.0800000e+01   0.0000000e+00   3.4822920e-01
   4.1000000e+01   0.0000000e+00   3.4664185e-01
   4.1200000e+01   0.0000000e+00   3.4470156e-01
   4.1400000e+01   0.0000000e+00   3.4258510e-01
   4.1600000e+01   0.0000000e+00   3.4020393e-01
   4.1800000e+01   0.0000000e+00   3.3773481e-01
   4.2000000e+01   1.0000000e+00   3.3473629e-01
   4.2200000e+01   0.0000000e+00   3.3164954e-01
   4.2400000e+01   1.0000000e+00   3.2838661e-01
   4.2600000e+01   0.0000000e+00   3.2503544e-01
   4.2800000e+01   1.0000000e+00   3.2133162e-01
   4.3000000e+01   0.0000000e+00   3.1771575e-01
   4.3200000e+01   0.0000000e+00   3.1374723e-01
   4.3400000e+01   0.0000000e+00   3.0969048e-01
   4.3600000e+01   0.0000000e+00   3.0528108e-01
   4.3800000e+01   0.0000000e+00   3.0095991e-01
   4.4000000e+01   0.0000000e+00   2.9646227e-01
   4.4200000e+01   0.0000000e+00   2.9205287e-01
   4.4400000e+01   0.0000000e+00   2.8799612e-01
   4.4600000e+01   0.0000000e+00   2.8349848e-01
   4.4800000e+01   0.0000000e+00   2.8014731e-01
   4.5000000e+01   0.0000000e+00   2.7626675e-01
   4.5200000e+01   0.0000000e+00   2.7326851e-01
   4.5400000e+01   0.0000000e+00   2.7035822e-01
   4.5600000e+01   0.0000000e+00   2.6780059e-01
   4.5800000e+01   0.0000000e+00   2.6550766e-01
   4.6000000e+01   1.0000000e+00   2.6356765e-01
   4.6200000e+01   1.0000000e+00   2.6206854e-01
   4.6400000e+01   1.0000000e+00   2.6065737e-01
   4.6600000e+01   0.0000000e+00   2.5977560e-01
   4.6800000e+01   0.0000000e+00   2.5915825e-01
   4.7000000e+01   0.0000000e+00   2.5854090e-01
   4.7200000e+01   0.0000000e+00   2.5836444e-01
   4.7400000e+01   0.0000000e+00   2.5854090e-01
   4.7600000e+01   0.0000000e+00   2.5871737e-01
   4.7800000e+01   0.0000000e+00   2.5924648e-01
   4.8000000e+01   0.0000000e+00   2.5942267e-01
   4.8200000e+01   0.0000000e+00   2.5942267e-01
   4.8400000e+01   0.0000000e+00   2.5951090e-01
   4.8600000e+01   0.0000000e+00   2.5951090e-01
   4.8800000e+01   0.0000000e+00   2.5942267e-01
   4.9000000e+01   1.0000000e+00   2.5915825e-01
   4.9200000e+01   0.0000000e+00   2.5915825e-01
   4.9400000e+01   0.0000000e+00   2.5880532e-01
   4.9600000e+01   0.0000000e+00   2.5836444e-01
   4.9800000e+01   0.0000000e+00   2.5810002e-01
   5.0000000e+01   0.0000000e+00   2.5774709e-01
   5.0200000e+01   0.0000000e+00   2.5712974e-01
   5.0400000e+01   0.0000000e+00   2.5686532e-01
   5.0600000e+01   0.0000000e+00   2.5633620e-01
   5.0800000e+01   0.0000000e+00   2.5589504e-01
   5.1000000e+01   0.0000000e+00   2.5501327e-01
   5.1200000e+01   0.0000000e+00   2.5439592e-01
   5.1400000e+01   0.0000000e+00   2.5386680e-01
   5.1600000e+01   0.0000000e+00   2.5289680e-01
   5.1800000e+01   0.0000000e+00   2.5192680e-01
   5.2000000e+01   0.0000000e+00   2.5113298e-01
   5.2200000e+01   0.0000000e+00   2.5033917e-01
   5.2400000e+01   0.0000000e+00   2.4936916e-01
   5.2600000e+01   0.0000000e+00   2.4884005e-01
   5.2800000e+01   0.0000000e+00   2.4839916e-01
   5.3000000e+01   0.0000000e+00   2.4778181e-01
   5.3200000e+01   0.0000000e+00   2.4760535e-01
   5.3400000e+01   0.0000000e+00   2.4742888e-01
   5.3600000e+01   0.0000000e+00   2.4734093e-01
   5.3800000e+01   0.0000000e+00   2.4707623e-01
   5.4000000e+01   0.0000000e+00   2.4725270e-01
   5.4200000e+01   0.0000000e+00   2.4760535e-01
   5.4400000e+01   0.0000000e+00   2.4725270e-01
   5.4600000e+01   0.0000000e+00   2.4707623e-01
   5.4800000e+01   0.0000000e+00   2.4672358e-01
   5.5000000e+01   0.0000000e+00   2.4584153e-01
   5.5200000e+01   0.0000000e+00   2.4522418e-01
   5.5400000e+01   0.0000000e+00   2.4416595e-01
   5.5600000e+01   0.0000000e+00   2.4293125e-01
   5.5800000e+01   0.0000000e+00   2.4169683e-01
   5.6000000e+01   0.0000000e+00   2.3993301e-01
   5.6200000e+01   0.0000000e+00   2.3852184e-01
   5.6400000e+01   0.0000000e+00   2.3667007e-01
   5.6600000e+01   0.0000000e+00   2.3481802e-01
   5.6800000e+01   0.0000000e+00   2.3296597e-01
   5.7000000e+01   0.0000000e+00   2.3137862e-01
   5.7200000e+01   0.0000000e+00   2.2961480e-01
   5.7400000e+01   0.0000000e+00   2.2802745e-01
   5.7600000e+01   0.0000000e+00   2.2626364e-01
   5.7800000e+01   0.0000000e+00   2.2476452e-01
   5.8000000e+01   0.0000000e+00   2.2344158e-01
   5.8200000e+01   0.0000000e+00   2.2238335e-01
   5.8400000e+01   0.0000000e+00   2.2150130e-01
   5.8600000e+01   0.0000000e+00   2.2097218e-01
   5.8800000e+01   0.0000000e+00   2.2053130e-01
   5.9000000e+01   0.0000000e+00   2.2044307e-01
   5.9200000e+01   0.0000000e+00   2.2053130e-01
   5.9400000e+01   0.0000000e+00   2.2044307e-01
   5.9600000e+01   0.0000000e+00   2.2053130e-01
   5.9800000e+01   0.0000000e+00   2.2044307e-01
   6.0000000e+01   0.0000000e+00   2.2035483e-01
   6.0200000e+01   0.0000000e+00   2.2000218e-01
   6.0400000e+01   0.0000000e+00   2.1956130e-01
   6.0600000e+01   0.0000000e+00   2.1885572e-01
   6.0800000e+01   0.0000000e+00   2.1762102e-01
   6.1000000e+01   0.0000000e+00   2.1638632e-01
   6.1200000e+01   0.0000000e+00   2.1506366e-01
   6.1400000e+01   0.0000000e+00   2.1329985e-01
   6.1600000e+01   0.0000000e+00   2.1162426e-01
   6.1800000e+01   0.0000000e+00   2.0986044e-01
   6.2000000e+01   1.0000000e+00   2.0783221e-01
   6.2200000e+01   1.0000000e+00   2.0615634e-01
   6.2400000e+01   1.0000000e+00   2.0456899e-01
   6.2600000e+01   1.0000000e+00   2.0254076e-01
   6.2800000e+01   1.0000000e+00   2.0130606e-01
   6.3000000e+01   1.0000000e+00   1.9989517e-01
   6.3200000e+01   1.0000000e+00   1.9866047e-01
   6.3400000e+01   1.0000000e+00   1.9742577e-01
   6.3600000e+01   1.0000000e+00   1.9601461e-01
   6.3800000e+01   1.0000000e+00   1.9451549e-01
   6.4000000e+01   0.0000000e+00   1.9319255e-01
   6.4200000e+01   0.0000000e+00   1.9178167e-01
   6.4400000e+01   0.0000000e+00   1.9010608e-01
   6.4600000e+01   0.0000000e+00   1.8887138e-01
   6.4800000e+01   0.0000000e+00   1.8746050e-01
   6.5000000e+01   0.0000000e+00   1.8587287e-01
   6.5200000e+01   0.0000000e+00   1.8463845e-01
   6.5400000e+01   0.0000000e+00   1.8340375e-01
   6.5600000e+01   0.0000000e+00   1.8199258e-01
   6.5800000e+01   0.0000000e+00   1.8075788e-01
   6.6000000e+01   1.0000000e+00   1.7943523e-01
   6.6200000e+01   1.0000000e+00   1.7820053e-01
   6.6400000e+01   1.0000000e+00   1.7670141e-01
   6.6600000e+01   1.0000000e+00   1.7511378e-01
   6.6800000e+01   1.0000000e+00   1.7352643e-01
   6.7000000e+01   1.0000000e+00   1.7202731e-01
   6.7200000e+01   1.0000000e+00   1.6999879e-01
   6.7400000e+01   1.0000000e+00   1.6832321e-01
   6.7600000e+01   1.0000000e+00   1.6664762e-01
   6.7800000e+01   1.0000000e+00   1.6461939e-01
   6.8000000e+01   0.0000000e+00   1.6276734e-01
   6.8200000e+01   0.0000000e+00   1.6056264e-01
   6.8400000e+01   0.0000000e+00   1.5871059e-01
   6.8600000e+01   0.0000000e+00   1.5677058e-01
   6.8800000e+01   0.0000000e+00   1.5491853e-01
   6.9000000e+01   0.0000000e+00   1.5280207e-01
   6.9200000e+01   0.0000000e+00   1.5059736e-01
   6.9400000e+01   0.0000000e+00   1.4883355e-01
   6.9600000e+01   0.0000000e+00   1.4671708e-01
   6.9800000e+01   0.0000000e+00   1.4468856e-01
   7.0000000e+01   1.0000000e+00   1.4257209e-01
   7.0200000e+01   1.0000000e+00   1.4036739e-01
   7.0400000e+01   1.0000000e+00   1.3842711e-01
   7.0600000e+01   1.0000000e+00   1.3631064e-01
   7.0800000e+01   1.0000000e+00   1.3410594e-01
   7.1000000e+01   1.0000000e+00   1.3216566e-01
   7.1200000e+01   1.0000000e+00   1.3013742e-01
   7.1400000e+01   1.0000000e+00   1.2793272e-01
   7.1600000e+01   1.0000000e+00   1.2590420e-01
   7.1800000e+01   1.0000000e+00   1.2405243e-01
   7.2000000e+01   0.0000000e+00   1.2202392e-01
   7.2200000e+01   0.0000000e+00   1.1981922e-01
   7.2400000e+01   0.0000000e+00   1.1770275e-01
   7.2600000e+01   0.0000000e+00   1.1576247e-01
   7.2800000e+01   0.0000000e+00   1.1373423e-01
   7.3000000e+01   0.0000000e+00   1.1152953e-01
   7.3200000e+01   0.0000000e+00   1.0976571e-01
   7.3400000e+01   0.0000000e+00   1.0773748e-01
   7.3600000e+01   0.0000000e+00   1.0579719e-01
   7.3800000e+01   0.0000000e+00   1.0359249e-01
   7.4000000e+01   0.0000000e+00   1.0174044e-01
   7.4200000e+01   0.0000000e+00   9.9712205e-02
   7.4400000e+01   0.0000000e+00   9.7683690e-02
   7.4600000e+01   0.0000000e+00   9.5655454e-02
   7.4800000e+01   0.0000000e+00   9.4068102e-02
   7.5000000e+01   0.0000000e+00   9.2304285e-02
   7.5200000e+01   0.0000000e+00   9.0540468e-02
   7.5400000e+01   0.0000000e+00   8.8864884e-02
   7.5600000e+01   0.0000000e+00   8.7277532e-02
   7.5800000e+01   0.0000000e+00   8.5601948e-02
   7.6000000e+01   1.0000000e+00   8.3926364e-02
   7.6200000e+01   1.0000000e+00   8.2339012e-02
   7.6400000e+01   1.0000000e+00   8.0663149e-02
   7.6600000e+01   1.0000000e+00   7.9164030e-02
   7.6800000e+01   1.0000000e+00   7.7841097e-02
   7.7000000e+01   0.0000000e+00   7.6430211e-02
   7.7200000e+01   0.0000000e+00   7.5195511e-02
   7.7400000e+01   0.0000000e+00   7.3784625e-02
   7.7600000e+01   0.0000000e+00   7.2461692e-02
   7.7800000e+01   0.0000000e+00   7.1491691e-02
   7.8000000e+01   1.0000000e+00   7.0256991e-02
   7.8200000e+01   1.0000000e+00   6.9374943e-02
   7.8400000e+01   1.0000000e+00   6.9022291e-02
   7.8600000e+01   1.0000000e+00   6.9110524e-02
   7.8800000e+01   1.0000000e+00   6.9551408e-02
   7.9000000e+01   0.0000000e+00   7.0786108e-02
   7.9200000e+01   0.0000000e+00   7.2726391e-02
   7.9400000e+01   0.0000000e+00   7.5460209e-02
   7.9600000e+01   0.0000000e+00   7.8723145e-02
   7.9800000e+01   0.0000000e+00   8.2691664e-02
   8.0000000e+01   1.0000000e+00   8.7365765e-02
   8.0200000e+01   1.0000000e+00   9.2039587e-02
   8.0400000e+01   1.0000000e+00   9.7066340e-02
   8.0600000e+01   1.0000000e+00   1.0209337e-01
   8.0800000e+01   1.0000000e+00   1.0729631e-01
   8.1000000e+01   0.0000000e+00   1.1188218e-01
   8.1200000e+01   0.0000000e+00   1.1646805e-01
   8.1400000e+01   0.0000000e+00   1.2078922e-01
   8.1600000e+01   0.0000000e+00   1.2484597e-01
   8.1800000e+01   0.0000000e+00   1.2899095e-01
   8.2000000e+01   0.0000000e+00   1.3278301e-01
   8.2200000e+01   0.0000000e+00   1.3648711e-01
   8.2400000e+01   0.0000000e+00   1.4063181e-01
   8.2600000e+01   0.0000000e+00   1.4504149e-01
   8.2800000e+01   0.0000000e+00   1.4989178e-01
   8.3000000e+01   0.0000000e+00   1.5509500e-01
   8.3200000e+01   0.0000000e+00   1.6091557e-01
   8.3400000e+01   0.0000000e+00   1.6735321e-01
   8.3600000e+01   0.0000000e+00   1.7440848e-01
   8.3800000e+01   0.0000000e+00   1.8172816e-01
   8.4000000e+01   0.0000000e+00   1.8984139e-01
   8.4200000e+01   0.0000000e+00   1.9804312e-01
   8.4400000e+01   0.0000000e+00   2.0615634e-01
   8.4600000e+01   0.0000000e+00   2.1444631e-01
   8.4800000e+01   0.0000000e+00   2.2220688e-01
   8.5000000e+01   0.0000000e+00   2.2952657e-01
   8.5200000e+01   0.0000000e+00   2.3658184e-01
   8.5400000e+01   0.0000000e+00   2.4337241e-01
   8.5600000e+01   0.0000000e+00   2.4945740e-01
   8.5800000e+01   0.0000000e+00   2.5527797e-01
   8.6000000e+01   0.0000000e+00   2.6048091e-01
   8.6200000e+01   0.0000000e+00   2.6603705e-01
   8.6400000e+01   0.0000000e+00   2.7079911e-01
   8.6600000e+01   0.0000000e+00   2.7547321e-01
   8.6800000e+01   0.0000000e+00   2.8041173e-01
   8.7000000e+01   0.0000000e+00   2.8561495e-01
   8.7200000e+01   0.0000000e+00   2.9117082e-01
   8.7400000e+01   0.0000000e+00   2.9672669e-01
   8.7600000e+01   0.0000000e+00   3.0281196e-01
   8.7800000e+01   0.0000000e+00   3.0872048e-01
   8.8000000e+01   1.0000000e+00   3.1480547e-01
   8.8200000e+01   1.0000000e+00   3.2106692e-01
   8.8400000e+01   1.0000000e+00   3.2688749e-01
   8.8600000e+01   0.0000000e+00   3.3253159e-01
   8.8800000e+01   0.0000000e+00   3.3782304e-01
   8.9000000e+01   0.0000000e+00   3.4240863e-01
   8.9200000e+01   1.0000000e+00   3.4655361e-01
   8.9400000e+01   1.0000000e+00   3.5052213e-01
   8.9600000e+01   1.0000000e+00   3.5360888e-01
   8.9800000e+01   0.0000000e+00   3.5651889e-01
   9.0000000e+01   0.0000000e+00   3.5890005e-01
   9.0200000e+01   0.0000000e+00   3.6084034e-01
   9.0400000e+01   1.0000000e+00   3.6251592e-01
   9.0600000e+01   1.0000000e+00   3.6357416e-01
   9.0800000e+01   1.0000000e+00   3.6436797e-01
   9.1000000e+01   0.0000000e+00   3.6445592e-01
   9.1200000e+01   0.0000000e+00   3.6427974e-01
   9.1400000e+01   0.0000000e+00   3.6375062e-01
   9.1600000e+01   0.0000000e+00   3.6304504e-01
   9.1800000e+01   0.0000000e+00   3.6189857e-01
   9.2000000e+01   0.0000000e+00   3.6075210e-01
   9.2200000e+01   0.0000000e+00   3.5969387e-01
   9.2400000e+01   0.0000000e+00   3.5881182e-01
   9.2600000e+01   0.0000000e+00   3.5757740e-01
   9.2800000e+01   0.0000000e+00   3.5704828e-01
   9.3000000e+01   0.0000000e+00   3.5704828e-01
   9.3200000e+01   0.0000000e+00   3.5687182e-01
   9.3400000e+01   0.0000000e+00   3.5722447e-01
   9.3600000e+01   0.0000000e+00   3.5757740e-01
   9.3800000e+01   0.0000000e+00   3.5775359e-01
   9.4000000e+01   0.0000000e+00   3.5793005e-01
   9.4200000e+01   0.0000000e+00   3.5793005e-01
   9.4400000e+01   0.0000000e+00   3.5801829e-01
   9.4600000e+01   0.0000000e+00   3.5810652e-01
   9.4800000e+01   0.0000000e+00   3.5819475e-01
   9.5000000e+01   0.0000000e+00   3.5828270e-01
   9.5200000e+01   0.0000000e+00   3.5854740e-01
   9.5400000e+01   0.0000000e+00   3.5890005e-01
   9.5600000e+01   0.0000000e+00   3.5898829e-01
   9.5800000e+01   0.0000000e+00   3.5872387e-01
   9.6000000e+01   1.0000000e+00   3.5872387e-01
   9.6200000e+01   1.0000000e+00   3.5863564e-01
   9.6400000e+01   0.0000000e+00   3.5863564e-01
   9.6600000e+01   0.0000000e+00   3.5881182e-01
   9.6800000e+01   1.0000000e+00   3.5934122e-01
   9.7000000e+01   1.0000000e+00   3.5978210e-01
   9.7200000e+01   0.0000000e+00   3.6057564e-01
   9.7400000e+01   0.0000000e+00   3.6163387e-01
   9.7600000e+01   1.0000000e+00   3.6286857e-01
   9.7800000e+01   1.0000000e+00   3.6392681e-01
   9.8000000e+01   0.0000000e+00   3.6489709e-01
   9.8200000e+01   0.0000000e+00   3.6586709e-01
   9.8400000e+01   0.0000000e+00   3.6674886e-01
   9.8600000e+01   0.0000000e+00   3.6701356e-01
   9.8800000e+01   0.0000000e+00   3.6763091e-01
   9.9000000e+01   0.0000000e+00   3.6763091e-01
   9.9200000e+01   0.0000000e+00   3.6763091e-01
   9.9400000e+01   0.0000000e+00   3.6727798e-01
   9.9600000e+01   0.0000000e+00   3.6710179e-01
   9.9800000e+01   0.0000000e+00   3.6657267e-01
   1.0000000e+02   0.0000000e+00   3.6595532e-01
   1.0020000e+02   0.0000000e+00   3.6498532e-01
   1.0040000e+02   0.0000000e+00   3.6392681e-01
   1.0060000e+02   0.0000000e+00   3.6269239e-01
   1.0080000e+02   0.0000000e+00   3.6101680e-01
   1.0100000e+02   0.0000000e+00   3.5916475e-01
   1.0120000e+02   0.0000000e+00   3.5704828e-01
   1.0140000e+02   0.0000000e+00   3.5484330e-01
   1.0160000e+02   0.0000000e+00   3.5246242e-01
   1.0180000e+02   0.0000000e+00   3.4946390e-01
   1.0200000e+02   1.0000000e+00   3.4655361e-01
   1.0220000e+02   0.0000000e+00   3.4337891e-01
   1.0240000e+02   1.0000000e+00   3.4011597e-01
   1.0260000e+02   0.0000000e+00   3.3641188e-01
   1.0280000e+02   1.0000000e+00   3.3279601e-01
   1.0300000e+02   0.0000000e+00   3.2865130e-01
   1.0320000e+02   0.0000000e+00   3.2485925e-01
   1.0340000e+02   0.0000000e+00   3.2044957e-01
   1.0360000e+02   0.0000000e+00   3.1612840e-01
   1.0380000e+02   0.0000000e+00   3.1163076e-01
   1.0400000e+02   0.0000000e+00   3.0695666e-01
   1.0420000e+02   0.0000000e+00   3.0237079e-01
   1.0440000e+02   0.0000000e+00   2.9796139e-01
   1.0460000e+02   0.0000000e+00   2.9408110e-01
   1.0480000e+02   0.0000000e+00   2.9011258e-01
   1.0500000e+02   0.0000000e+00   2.8632053e-01
   1.0520000e+02   0.0000000e+00   2.8323378e-01
   1.0540000e+02   0.0000000e+00   2.8005908e-01
   1.0560000e+02   0.0000000e+00   2.7732526e-01
   1.0580000e+02   0.0000000e+00   2.7503233e-01
   1.0600000e+02   1.0000000e+00   2.7318028e-01
   1.0620000e+02   1.0000000e+00   2.7141646e-01
   1.0640000e+02   1.0000000e+00   2.7000557e-01
   1.0660000e+02   0.0000000e+00   2.6912352e-01
   1.0680000e+02   0.0000000e+00   2.6850618e-01
   1.0700000e+02   0.0000000e+00   2.6797706e-01
   1.0720000e+02   0.0000000e+00   2.6771264e-01
   1.0740000e+02   0.0000000e+00   2.6753617e-01
   1.0760000e+02   0.0000000e+00   2.6780059e-01
   1.0780000e+02   0.0000000e+00   2.6815352e-01
   1.0800000e+02   0.0000000e+00   2.6832971e-01
   1.0820000e+02   0.0000000e+00   2.6859441e-01
   1.0840000e+02   0.0000000e+00   2.6850618e-01
   1.0860000e+02   0.0000000e+00   2.6815352e-01
   1.0880000e+02   0.0000000e+00   2.6806529e-01
   1.0900000e+02   1.0000000e+00   2.6788883e-01
   1.0920000e+02   0.0000000e+00   2.6753617e-01
   1.0940000e+02   0.0000000e+00   2.6700706e-01
   1.0960000e+02   0.0000000e+00   2.6674236e-01
   1.0980000e+02   0.0000000e+00   2.6630147e-01
   1.1000000e+02   0.0000000e+00   2.6586059e-01
   1.1020000e+02   0.0000000e+00   2.6541970e-01
   1.1040000e+02   0.0000000e+00   2.6480235e-01
   1.1060000e+02   0.0000000e+00   2.6444942e-01
   1.1080000e+02   0.0000000e+00   2.6383207e-01
   1.1100000e+02   0.0000000e+00   2.6295030e-01
   1.1120000e+02   0.0000000e+00   2.6224472e-01
   1.1140000e+02   0.0000000e+00   2.6162737e-01
   1.1160000e+02   0.0000000e+00   2.6056914e-01
   1.1180000e+02   0.0000000e+00   2.5951090e-01
   1.1200000e+02   0.0000000e+00   2.5880532e-01
   1.1220000e+02   0.0000000e+00   2.5774709e-01
   1.1240000e+02   0.0000000e+00   2.5695355e-01
   1.1260000e+02   0.0000000e+00   2.5615973e-01
   1.1280000e+02   0.0000000e+00   2.5563062e-01
   1.1300000e+02   0.0000000e+00   2.5501327e-01
   1.1320000e+02   0.0000000e+00   2.5439592e-01
   1.1340000e+02   0.0000000e+00   2.5430769e-01
   1.1360000e+02   0.0000000e+00   2.5421945e-01
   1.1380000e+02   0.0000000e+00   2.5386680e-01
   1.1400000e+02   0.0000000e+00   2.5386680e-01
   1.1420000e+02   0.0000000e+00   2.5360238e-01
   1.1440000e+02   0.0000000e+00   2.5351415e-01
   1.1460000e+02   0.0000000e+00   2.5324945e-01
   1.1480000e+02   0.0000000e+00   2.5272033e-01
   1.1500000e+02   0.0000000e+00   2.5201475e-01
   1.1520000e+02   0.0000000e+00   2.5130945e-01
   1.1540000e+02   0.0000000e+00   2.5016298e-01
   1.1560000e+02   0.0000000e+00   2.4875181e-01
   1.1580000e+02   0.0000000e+00   2.4742888e-01
   1.1600000e+02   0.0000000e+00   2.4575330e-01
   1.1620000e+02   0.0000000e+00   2.4407771e-01
   1.1640000e+02   0.0000000e+00   2.4222594e-01
   1.1660000e+02   0.0000000e+00   2.4072654e-01
   1.1680000e+02   0.0000000e+00   2.3887477e-01
   1.1700000e+02   0.0000000e+00   2.3728714e-01
   1.1720000e+02   0.0000000e+00   2.3534714e-01
   1.1740000e+02   0.0000000e+00   2.3349509e-01
   1.1760000e+02   0.0000000e+00   2.3181951e-01
   1.1780000e+02   0.0000000e+00   2.3032039e-01
   1.1800000e+02   0.0000000e+00   2.2890922e-01
   1.1820000e+02   0.0000000e+00   2.2776275e-01
   1.1840000e+02   0.0000000e+00   2.2670452e-01
   1.1860000e+02   0.0000000e+00   2.2573452e-01
   1.1880000e+02   0.0000000e+00   2.2538159e-01
   1.1900000e+02   0.0000000e+00   2.2511717e-01
   1.1920000e+02   0.0000000e+00   2.2511717e-01
   1.1940000e+02   0.0000000e+00   2.2502894e-01
   1.1960000e+02   0.0000000e+00   2.2520540e-01
   1.1980000e+02   0.0000000e+00   2.2529363e-01
   1.2000000e+02   0.0000000e+00   2.2511717e-01
   1.2020000e+02   0.0000000e+00   2.2458805e-01
   1.2040000e+02   0.0000000e+00   2.2414717e-01
   1.2060000e+02   0.0000000e+00   2.2344158e-01
   1.2080000e+02   0.0000000e+00   2.2255954e-01
   1.2100000e+02   0.0000000e+00   2.2097218e-01
   1.2120000e+02   0.0000000e+00   2.1956130e-01
   1.2140000e+02   0.0000000e+00   2.1788571e-01
   1.2160000e+02   0.0000000e+00   2.1612190e-01
   1.2180000e+02   0.0000000e+00   2.1435808e-01
   1.2200000e+02   1.0000000e+00   2.1241780e-01
   1.2220000e+02   1.0000000e+00   2.1047779e-01
   1.2240000e+02   1.0000000e+00   2.0880221e-01
   1.2260000e+02   1.0000000e+00   2.0712663e-01
   1.2280000e+02   1.0000000e+00   2.0562723e-01
   1.2300000e+02   1.0000000e+00   2.0430457e-01
   1.2320000e+02   1.0000000e+00   2.0271722e-01
   1.2340000e+02   1.0000000e+00   2.0157076e-01
   1.2360000e+02   1.0000000e+00   2.0033606e-01
   1.2380000e+02   1.0000000e+00   1.9883666e-01
   1.2400000e+02   0.0000000e+00   1.9760224e-01
   1.2420000e+02   0.0000000e+00   1.9636754e-01
   1.2440000e+02   0.0000000e+00   1.9495637e-01
   1.2460000e+02   0.0000000e+00   1.9345725e-01
   1.2480000e+02   0.0000000e+00   1.9213432e-01
   1.2500000e+02   0.0000000e+00   1.9072343e-01
   1.2520000e+02   0.0000000e+00   1.8904785e-01
   1.2540000e+02   0.0000000e+00   1.8790138e-01
   1.2560000e+02   0.0000000e+00   1.8657845e-01
   1.2580000e+02   0.0000000e+00   1.8516756e-01
   1.2600000e+02   1.0000000e+00   1.8402110e-01
   1.2620000e+02   1.0000000e+00   1.8278640e-01
   1.2640000e+02   1.0000000e+00   1.8137523e-01
   1.2660000e+02   1.0000000e+00   1.7952346e-01
   1.2680000e+02   1.0000000e+00   1.7802406e-01
   1.2700000e+02   1.0000000e+00   1.7643671e-01
   1.2720000e+02   1.0000000e+00   1.7476113e-01
   1.2740000e+02   1.0000000e+00   1.7299731e-01
   1.2760000e+02   1.0000000e+00   1.7123349e-01
   1.2780000e+02   1.0000000e+00   1.6938172e-01
   1.2800000e+02   0.0000000e+00   1.6744144e-01
   1.2820000e+02   0.0000000e+00   1.6558939e-01
   1.2840000e+02   0.0000000e+00   1.6364939e-01
   1.2860000e+02   0.0000000e+00   1.6162087e-01
   1.2880000e+02   0.0000000e+00   1.5959264e-01
   1.2900000e+02   0.0000000e+00   1.5747617e-01
   1.2920000e+02   0.0000000e+00   1.5553588e-01
   1.2940000e+02   0.0000000e+00   1.5359560e-01
   1.2960000e+02   0.0000000e+00   1.5156737e-01
   1.2980000e+02   0.0000000e+00   1.4918620e-01
   1.3000000e+02   1.0000000e+00   1.4724620e-01
   1.3020000e+02   1.0000000e+00   1.4486503e-01
   1.3040000e+02   1.0000000e+00   1.4292475e-01
   1.3060000e+02   1.0000000e+00   1.4080828e-01
   1.3080000e+02   1.0000000e+00   1.3869181e-01
   1.3100000e+02   1.0000000e+00   1.3666329e-01
   1.3120000e+02   1.0000000e+00   1.3437036e-01
   1.3140000e+02   1.0000000e+00   1.3225389e-01
   1.3160000e+02   1.0000000e+00   1.3022565e-01
   1.3180000e+02   1.0000000e+00   1.2819714e-01
   1.3200000e+02   0.0000000e+00   1.2590420e-01
   1.3220000e+02   0.0000000e+00   1.2396420e-01
   1.3240000e+02   0.0000000e+00   1.2184773e-01
   1.3260000e+02   0.0000000e+00   1.1973098e-01
   1.3280000e+02   0.0000000e+00   1.1770275e-01
   1.3300000e+02   0.0000000e+00   1.1558628e-01
   1.3320000e+02   0.0000000e+00   1.1355776e-01
   1.3340000e+02   0.0000000e+00   1.1126483e-01
   1.3360000e+02   0.0000000e+00   1.0914836e-01
   1.3380000e+02   0.0000000e+00   1.0712013e-01
   1.3400000e+02   0.0000000e+00   1.0517984e-01
   1.3420000e+02   0.0000000e+00   1.0332779e-01
   1.3440000e+02   0.0000000e+00   1.0138779e-01
   1.3460000e+02   0.0000000e+00   9.9359274e-02
   1.3480000e+02   0.0000000e+00   9.7507504e-02
   1.3500000e+02   0.0000000e+00   9.5567221e-02
   1.3520000e+02   0.0000000e+00   9.3715171e-02
   1.3540000e+02   0.0000000e+00   9.1951354e-02
   1.3560000e+02   0.0000000e+00   9.0187817e-02
   1.3580000e+02   0.0000000e+00   8.8335767e-02
   1.3600000e+02   1.0000000e+00   8.6836648e-02
   1.3620000e+02   1.0000000e+00   8.5249017e-02
   1.3640000e+02   1.0000000e+00   8.3573433e-02
   1.3660000e+02   1.0000000e+00   8.2162547e-02
   1.3680000e+02   1.0000000e+00   8.0663149e-02
   1.3700000e+02   0.0000000e+00   7.9340495e-02
   1.3720000e+02   0.0000000e+00   7.7841097e-02
   1.3740000e+02   0.0000000e+00   7.6430211e-02
   1.3760000e+02   0.0000000e+00   7.5107278e-02
   1.3780000e+02   0.0000000e+00   7.3872579e-02
   1.3800000e+02   1.0000000e+00   7.2814344e-02
   1.3820000e+02   1.0000000e+00   7.1844343e-02
   1.3840000e+02   1.0000000e+00   7.1579924e-02
   1.3860000e+02   1.0000000e+00   7.1491691e-02
   1.3880000e+02   1.0000000e+00   7.2196994e-02
   1.3900000e+02   0.0000000e+00   7.3431694e-02
   1.3920000e+02   0.0000000e+00   7.5283744e-02
   1.3940000e+02   0.0000000e+00   7.7929330e-02
   1.3960000e+02   0.0000000e+00   8.1104312e-02
   1.3980000e+02   0.0000000e+00   8.5337250e-02
   1.4000000e+02   1.0000000e+00   8.9658699e-02
   1.4020000e+02   1.0000000e+00   9.4244289e-02
   1.4040000e+02   1.0000000e+00   9.9359274e-02
   1.4060000e+02   1.0000000e+00   1.0456249e-01
   1.4080000e+02   1.0000000e+00   1.0932483e-01
   1.4100000e+02   0.0000000e+00   1.1417511e-01
   1.4120000e+02   0.0000000e+00   1.1884922e-01
   1.4140000e+02   0.0000000e+00   1.2281773e-01
   1.4160000e+02   0.0000000e+00   1.2687449e-01
   1.4180000e+02   0.0000000e+00   1.3084300e-01
   1.4200000e+02   0.0000000e+00   1.3454682e-01
   1.4220000e+02   0.0000000e+00   1.3869181e-01
   1.4240000e+02   0.0000000e+00   1.4266033e-01
   1.4260000e+02   0.0000000e+00   1.4689326e-01
   1.4280000e+02   0.0000000e+00   1.5183206e-01
   1.4300000e+02   0.0000000e+00   1.5694705e-01
   1.4320000e+02   0.0000000e+00   1.6303204e-01
   1.4340000e+02   0.0000000e+00   1.6920526e-01
   1.4360000e+02   0.0000000e+00   1.7643671e-01
   1.4380000e+02   0.0000000e+00   1.8366817e-01
   1.4400000e+02   0.0000000e+00   1.9151697e-01
   1.4420000e+02   0.0000000e+00   1.9998312e-01
   1.4440000e+02   0.0000000e+00   2.0774398e-01
   1.4460000e+02   0.0000000e+00   2.1594543e-01
   1.4480000e+02   0.0000000e+00   2.2370600e-01
   1.4500000e+02   0.0000000e+00   2.3120216e-01
   1.4520000e+02   0.0000000e+00   2.3781626e-01
   1.4540000e+02   0.0000000e+00   2.4451888e-01
   1.4560000e+02   0.0000000e+00   2.5078033e-01
   1.4580000e+02   0.0000000e+00   2.5633620e-01
   1.4600000e+02   0.0000000e+00   2.6171560e-01
   1.4620000e+02   0.0000000e+00   2.6691882e-01
   1.4640000e+02   0.0000000e+00   2.7185734e-01
   1.4660000e+02   0.0000000e+00   2.7679614e-01
   1.4680000e+02   0.0000000e+00   2.8173466e-01
   1.4700000e+02   0.0000000e+00   2.8684965e-01
   1.4720000e+02   0.0000000e+00   2.9222905e-01
   1.4740000e+02   0.0000000e+00   2.9804962e-01
   1.4760000e+02   0.0000000e+00   3.0404638e-01
   1.4780000e+02   0.0000000e+00   3.1004341e-01
   1.4800000e+02   1.0000000e+00   3.1621663e-01
   1.4820000e+02   1.0000000e+00   3.2212515e-01
   1.4840000e+02   1.0000000e+00   3.2821042e-01
   1.4860000e+02   0.0000000e+00   3.3367806e-01
   1.4880000e+02   0.0000000e+00   3.3905746e-01
   1.4900000e+02   0.0000000e+00   3.4346714e-01
   1.4920000e+02   1.0000000e+00   3.4796478e-01
   1.4940000e+02   1.0000000e+00   3.5158037e-01
   1.4960000e+02   1.0000000e+00   3.5493154e-01
   1.4980000e+02   0.0000000e+00   3.5766535e-01
   1.5000000e+02   0.0000000e+00   3.5995829e-01
   1.5020000e+02   0.0000000e+00   3.6181034e-01
   1.5040000e+02   1.0000000e+00   3.6330946e-01
   1.5060000e+02   1.0000000e+00   3.6419151e-01
   1.5080000e+02   1.0000000e+00   3.6507327e-01
   1.5100000e+02   0.0000000e+00   3.6533797e-01
   1.5120000e+02   0.0000000e+00   3.6507327e-01
   1.5140000e+02   0.0000000e+00   3.6454416e-01
   1.5160000e+02   0.0000000e+00   3.6375062e-01
   1.5180000e+02   0.0000000e+00   3.6251592e-01
   1.5200000e+02   0.0000000e+00   3.6154592e-01
   1.5220000e+02   0.0000000e+00   3.6031122e-01
   1.5240000e+02   0.0000000e+00   3.5934122e-01
   1.5260000e+02   0.0000000e+00   3.5845917e-01
   1.5280000e+02   0.0000000e+00   3.5810652e-01
   1.5300000e+02   0.0000000e+00   3.5793005e-01
   1.5320000e+02   0.0000000e+00   3.5793005e-01
   1.5340000e+02   0.0000000e+00   3.5837094e-01
   1.5360000e+02   0.0000000e+00   3.5854740e-01
   1.5380000e+02   0.0000000e+00   3.5898829e-01
   1.5400000e+02   0.0000000e+00   3.5872387e-01
   1.5420000e+02   0.0000000e+00   3.5916475e-01
   1.5440000e+02   0.0000000e+00   3.5881182e-01
   1.5460000e+02   0.0000000e+00   3.5898829e-01
   1.5480000e+02   0.0000000e+00   3.5925299e-01
   1.5500000e+02   0.0000000e+00   3.5942917e-01
   1.5520000e+02   0.0000000e+00   3.5951740e-01
   1.5540000e+02   0.0000000e+00   3.5978210e-01
   1.5560000e+02   0.0000000e+00   3.5969387e-01
   1.5580000e+02   0.0000000e+00   3.6004652e-01
   1.5600000e+02   1.0000000e+00   3.5978210e-01
   1.5620000e+02   1.0000000e+00   3.5960564e-01
   1.5640000e+02   0.0000000e+00   3.5951740e-01
   1.5660000e+02   0.0000000e+00   3.5942917e-01
   1.5680000e+02   1.0000000e+00   3.5987033e-01
   1.5700000e+02   1.0000000e+00   3.6057564e-01
   1.5720000e+02   0.0000000e+00   3.6136945e-01
   1.5740000e+02   0.0000000e+00   3.6233946e-01
   1.5760000e+02   1.0000000e+00   3.6375062e-01
   1.5780000e+02   1.0000000e+00   3.6463239e-01
   1.5800000e+02   0.0000000e+00   3.6595532e-01
   1.5820000e+02   0.0000000e+00   3.6666090e-01
   1.5840000e+02   0.0000000e+00   3.6754267e-01
   1.5860000e+02   0.0000000e+00   3.6798356e-01
   1.5880000e+02   0.0000000e+00   3.6833649e-01
   1.5900000e+02   0.0000000e+00   3.6860091e-01
   1.5920000e+02   0.0000000e+00   3.6842444e-01
   1.5940000e+02   0.0000000e+00   3.6824826e-01
   1.5960000e+02   0.0000000e+00   3.6789533e-01
   1.5980000e+02   0.0000000e+00   3.6719002e-01
   1.6000000e+02   0.0000000e+00   3.6657267e-01
   1.6020000e+02   0.0000000e+00   3.6569062e-01
   1.6040000e+02   0.0000000e+00   3.6472062e-01
   1.6060000e+02   0.0000000e+00   3.6322150e-01
   1.6080000e+02   0.0000000e+00   3.6172211e-01
   1.6100000e+02   0.0000000e+00   3.5995829e-01
   1.6120000e+02   0.0000000e+00   3.5801829e-01
   1.6140000e+02   0.0000000e+00   3.5563712e-01
   1.6160000e+02   0.0000000e+00   3.5334418e-01
   1.6180000e+02   0.0000000e+00   3.5043390e-01
   1.6200000e+02   1.0000000e+00   3.4752362e-01
   1.6220000e+02   0.0000000e+00   3.4417245e-01
   1.6240000e+02   1.0000000e+00   3.4090951e-01
   1.6260000e+02   0.0000000e+00   3.3720569e-01
   1.6280000e+02   1.0000000e+00   3.3358982e-01
   1.6300000e+02   0.0000000e+00   3.2979777e-01
   1.6320000e+02   0.0000000e+00   3.2565279e-01
   1.6340000e+02   0.0000000e+00   3.2106692e-01
   1.6360000e+02   0.0000000e+00   3.1692221e-01
   1.6380000e+02   0.0000000e+00   3.1233634e-01
   1.6400000e+02   0.0000000e+00   3.0783871e-01
   1.6420000e+02   0.0000000e+00   3.0325284e-01
   1.6440000e+02   0.0000000e+00   2.9901962e-01
   1.6460000e+02   0.0000000e+00   2.9478669e-01
   1.6480000e+02   0.0000000e+00   2.9108259e-01
   1.6500000e+02   0.0000000e+00   2.8737877e-01
   1.6520000e+02   0.0000000e+00   2.8411583e-01
   1.6540000e+02   0.0000000e+00   2.8120555e-01
   1.6560000e+02   0.0000000e+00   2.7855968e-01
   1.6580000e+02   0.0000000e+00   2.7617879e-01
   1.6600000e+02   1.0000000e+00   2.7423851e-01
   1.6620000e+02   1.0000000e+00   2.7265116e-01
   1.6640000e+02   1.0000000e+00   2.7115204e-01
   1.6660000e+02   0.0000000e+00   2.6991734e-01
   1.6680000e+02   0.0000000e+00   2.6929999e-01
   1.6700000e+02   0.0000000e+00   2.6894706e-01
   1.6720000e+02   0.0000000e+00   2.6859441e-01
   1.6740000e+02   0.0000000e+00   2.6885911e-01
   1.6760000e+02   0.0000000e+00   2.6859441e-01
   1.6780000e+02   0.0000000e+00   2.6877087e-01
   1.6800000e+02   0.0000000e+00   2.6903529e-01
   1.6820000e+02   0.0000000e+00   2.6903529e-01
   1.6840000e+02   0.0000000e+00   2.6929999e-01
   1.6860000e+02   0.0000000e+00   2.6894706e-01
   1.6880000e+02   0.0000000e+00   2.6877087e-01
   1.6900000e+02   1.0000000e+00   2.6859441e-01
   1.6920000e+02   0.0000000e+00   2.6806529e-01
   1.6940000e+02   0.0000000e+00   2.6753617e-01
   1.6960000e+02   0.0000000e+00   2.6727148e-01
   1.6980000e+02   0.0000000e+00   2.6691882e-01
   1.7000000e+02   0.0000000e+00   2.6638971e-01
   1.7020000e+02   0.0000000e+00   2.6586059e-01
   1.7040000e+02   0.0000000e+00   2.6559589e-01
   1.7060000e+02   0.0000000e+00   2.6480235e-01
   1.7080000e+02   0.0000000e+00   2.6427324e-01
   1.7100000e+02   0.0000000e+00   2.6365589e-01
   1.7120000e+02   0.0000000e+00   2.6286207e-01
   1.7140000e+02   0.0000000e+00   2.6206854e-01
   1.7160000e+02   0.0000000e+00   2.6127472e-01
   1.7180000e+02   0.0000000e+00   2.6030472e-01
   1.7200000e+02   0.0000000e+00   2.5951090e-01
   1.7220000e+02   0.0000000e+00   2.5845267e-01
   1.7240000e+02   0.0000000e+00   2.5765885e-01
   1.7260000e+02   0.0000000e+00   2.5704150e-01
   1.7280000e+02   0.0000000e+00   2.5624797e-01
   1.7300000e+02   0.0000000e+00   2.5580708e-01
   1.7320000e+02   0.0000000e+00   2.5527797e-01
   1.7340000e+02   0.0000000e+00   2.5501327e-01
   1.7360000e+02   0.0000000e+00   2.5466062e-01
   1.7380000e+02   0.0000000e+00   2.5448415e-01
   1.7400000e+02   0.0000000e+00   2.5421945e-01
   1.7420000e+02   0.0000000e+00   2.5413150e-01
   1.7440000e+02   0.0000000e+00   2.5413150e-01
   1.7460000e+02   0.0000000e+00   2.5369034e-01
   1.7480000e+02   0.0000000e+00   2.5316122e-01
   1.7500000e+02   0.0000000e+00   2.5263210e-01
   1.7520000e+02   0.0000000e+00   2.5166210e-01
   1.7540000e+02   0.0000000e+00   2.5051563e-01
   1.7560000e+02   0.0000000e+00   2.4928093e-01
   1.7580000e+02   0.0000000e+00   2.4778181e-01
   1.7600000e+02   0.0000000e+00   2.4619446e-01
   1.7620000e+02   0.0000000e+00   2.4460683e-01
   1.7640000e+02   0.0000000e+00   2.4293125e-01
   1.7660000e+02   0.0000000e+00   2.4090301e-01
   1.7680000e+02   0.0000000e+00   2.3931566e-01
   1.7700000e+02   0.0000000e+00   2.3755184e-01
   1.7720000e+02   0.0000000e+00   2.3596449e-01
   1.7740000e+02   0.0000000e+00   2.3420067e-01
   1.7760000e+02   0.0000000e+00   2.3252509e-01
   1.7780000e+02   0.0000000e+00   2.3093774e-01
   1.7800000e+02   0.0000000e+00   2.2943834e-01
   1.7820000e+02   0.0000000e+00   2.2829187e-01
   1.7840000e+02   0.0000000e+00   2.2723364e-01
   1.7860000e+02   0.0000000e+00   2.2652806e-01
   1.7880000e+02   0.0000000e+00   2.2599894e-01
   1.7900000e+02   0.0000000e+00   2.2599894e-01
   1.7920000e+02   0.0000000e+00   2.2564629e-01
   1.7940000e+02   0.0000000e+00   2.2582275e-01
   1.7960000e+02   0.0000000e+00   2.2582275e-01
   1.7980000e+02   0.0000000e+00   2.2591098e-01
   1.8000000e+02   0.0000000e+00   2.2591098e-01
   1.8020000e+02   0.0000000e+00   2.2529363e-01
   1.8040000e+02   0.0000000e+00   2.2476452e-01
   1.8060000e+02   0.0000000e+00   2.2379424e-01
   1.8080000e+02   0.0000000e+00   2.2282423e-01
   1.8100000e+02   0.0000000e+00   2.2158953e-01
   1.8120000e+02   0.0000000e+00   2.2000218e-01
   1.8140000e+02   0.0000000e+00   2.1850306e-01
   1.8160000e+02   0.0000000e+00   2.1656278e-01
   1.8180000e+02   0.0000000e+00   2.1497543e-01
   1.8200000e+02   1.0000000e+00   2.1277073e-01
   1.8220000e+02   1.0000000e+00   2.1091868e-01
   1.8240000e+02   1.0000000e+00   2.0897840e-01
   1.8260000e+02   1.0000000e+00   2.0747928e-01
   1.8280000e+02   1.0000000e+00   2.0571546e-01
   1.8300000e+02   1.0000000e+00   2.0439281e-01
   1.8320000e+02   1.0000000e+00   2.0324634e-01
   1.8340000e+02   1.0000000e+00   2.0192341e-01
   1.8360000e+02   1.0000000e+00   2.0077694e-01
   1.8380000e+02   1.0000000e+00   1.9936577e-01
   1.8400000e+02   0.0000000e+00   1.9821959e-01
   1.8420000e+02   0.0000000e+00   1.9672019e-01
   1.8440000e+02   0.0000000e+00   1.9539754e-01
   1.8460000e+02   0.0000000e+00   1.9398637e-01
   1.8480000e+02   0.0000000e+00   1.9248725e-01
   1.8500000e+02   0.0000000e+00   1.9107609e-01
   1.8520000e+02   0.0000000e+00   1.8966520e-01
   1.8540000e+02   0.0000000e+00   1.8843050e-01
   1.8560000e+02   0.0000000e+00   1.8710757e-01
   1.8580000e+02   0.0000000e+00   1.8596110e-01
   1.8600000e+02   1.0000000e+00   1.8437375e-01
   1.8620000e+02   1.0000000e+00   1.8322728e-01
   1.8640000e+02   1.0000000e+00   1.8163993e-01
   1.8660000e+02   1.0000000e+00   1.8005258e-01
   1.8680000e+02   1.0000000e+00   1.7864141e-01
   1.8700000e+02   1.0000000e+00   1.7687760e-01
   1.8720000e+02   1.0000000e+00   1.7520201e-01
   1.8740000e+02   1.0000000e+00   1.7335024e-01
   1.8760000e+02   1.0000000e+00   1.7132173e-01
   1.8780000e+02   1.0000000e+00   1.6938172e-01
   1.8800000e+02   0.0000000e+00   1.6752967e-01
   1.8820000e+02   0.0000000e+00   1.6558939e-01
   1.8840000e+02   0.0000000e+00   1.6364939e-01
   1.8860000e+02   0.0000000e+00   1.6162087e-01
   1.8880000e+02   0.0000000e+00   1.5950440e-01
   1.8900000e+02   0.0000000e+00   1.5756412e-01
   1.8920000e+02   0.0000000e+00   1.5562412e-01
   1.8940000e+02   0.0000000e+00   1.5368383e-01
   1.8960000e+02   0.0000000e+00   1.5165560e-01
   1.8980000e+02   0.0000000e+00   1.4962708e-01
   1.9000000e+02   1.0000000e+00   1.4751061e-01
   1.9020000e+02   1.0000000e+00   1.4530591e-01
   1.9040000e+02   1.0000000e+00   1.4327768e-01
   1.9060000e+02   1.0000000e+00   1.4080828e-01
   1.9080000e+02   1.0000000e+00   1.3869181e-01
   1.9100000e+02   1.0000000e+00   1.3675153e-01
   1.9120000e+02   1.0000000e+00   1.3428241e-01
   1.9140000e+02   1.0000000e+00   1.3234212e-01
   1.9160000e+02   1.0000000e+00   1.3040184e-01
   1.9180000e+02   1.0000000e+00   1.2819714e-01
   1.9200000e+02   0.0000000e+00   1.2616890e-01
   1.9220000e+02   0.0000000e+00   1.2387597e-01
   1.9240000e+02   0.0000000e+00   1.2193569e-01
   1.9260000e+02   0.0000000e+00   1.1981922e-01
   1.9280000e+02   0.0000000e+00   1.1761452e-01
   1.9300000e+02   0.0000000e+00   1.1549805e-01
   1.9320000e+02   0.0000000e+00   1.1346953e-01
   1.9340000e+02   0.0000000e+00   1.1126483e-01
   1.9360000e+02   0.0000000e+00   1.0950101e-01
   1.9380000e+02   0.0000000e+00   1.0729631e-01
   1.9400000e+02   0.0000000e+00   1.0544454e-01
   1.9420000e+02   0.0000000e+00   1.0350426e-01
   1.9440000e+02   0.0000000e+00   1.0138779e-01
   1.9460000e+02   0.0000000e+00   9.9447507e-02
   1.9480000e+02   0.0000000e+00   9.7683690e-02
   1.9500000e+02   0.0000000e+00   9.5567221e-02
   1.9520000e+02   0.0000000e+00   9.3891637e-02
   1.9540000e+02   0.0000000e+00   9.2304285e-02
   1.9560000e+02   0.0000000e+00   9.0628701e-02
   1.9580000e+02   0.0000000e+00   8.9041349e-02
   1.9600000e+02   1.0000000e+00   8.7630184e-02
   1.9620000e+02   1.0000000e+00   8.5866367e-02
   1.9640000e+02   1.0000000e+00   8.4455481e-02
   1.9660000e+02   1.0000000e+00   8.2779897e-02
   1.9680000e+02   1.0000000e+00   8.1280499e-02
   1.9700000e+02   0.0000000e+00   7.9957845e-02
   1.9720000e+02   0.0000000e+00   7.8546680e-02
   1.9740000e+02   0.0000000e+00   7.7135794e-02
   1.9760000e+02   0.0000000e+00   7.5901094e-02
   1.9780000e+02   0.0000000e+00   7.4401975e-02
   1.9800000e+02   1.0000000e+00   7.3608160e-02
   1.9820000e+02   1.0000000e+00   7.2902577e-02
   1.9840000e+02   1.0000000e+00   7.2461692e-02
   1.9860000e+02   1.0000000e+00   7.2285227e-02
   1.9880000e+02   1.0000000e+00   7.2726391e-02
   1.9900000e+02   0.0000000e+00   7.3960811e-02
   1.9920000e+02   0.0000000e+00   7.5901094e-02
   1.9940000e+02   0.0000000e+00   7.8458447e-02
   1.9960000e+02   0.0000000e+00   8.1809616e-02
   1.9980000e+02   0.0000000e+00   8.5690181e-02
   2.0000000e+02   1.0000000e+00   9.0187817e-02
   2.0020000e+02   1.0000000e+00   9.4949871e-02
   2.0040000e+02   1.0000000e+00   9.9976624e-02
   2.0060000e+02   1.0000000e+00   1.0509161e-01
   2.0080000e+02   1.0000000e+00   1.1020660e-01
   2.0100000e+02   0.0000000e+00   1.1488070e-01
   2.0120000e+02   0.0000000e+00   1.1929010e-01
   2.0140000e+02   0.0000000e+00   1.2361127e-01
   2.0160000e+02   0.0000000e+00   1.2775625e-01
   2.0180000e+02   0.0000000e+00   1.3154831e-01
   2.0200000e+02   0.0000000e+00   1.3525241e-01
   2.0220000e+02   0.0000000e+00   1.3913269e-01
   2.0240000e+02   0.0000000e+00   1.4318944e-01
   2.0260000e+02   0.0000000e+00   1.4751061e-01
   2.0280000e+02   0.0000000e+00   1.5227295e-01
   2.0300000e+02   0.0000000e+00   1.5774059e-01
   2.0320000e+02   0.0000000e+00   1.6338469e-01
   2.0340000e+02   0.0000000e+00   1.6991084e-01
   2.0360000e+02   0.0000000e+00   1.7705406e-01
   2.0380000e+02   0.0000000e+00   1.8437375e-01
   2.0400000e+02   0.0000000e+00   1.9231079e-01
   2.0420000e+02   0.0000000e+00   2.0060047e-01
   2.0440000e+02   0.0000000e+00   2.0862574e-01
   2.0460000e+02   0.0000000e+00   2.1673925e-01
   2.0480000e+02   0.0000000e+00   2.2405893e-01
   2.0500000e+02   0.0000000e+00   2.3164304e-01
   2.0520000e+02   0.0000000e+00   2.3887477e-01
   2.0540000e+02   0.0000000e+00   2.4548888e-01
   2.0560000e+02   0.0000000e+00   2.5166210e-01
   2.0580000e+02   0.0000000e+00   2.5739443e-01
   2.0600000e+02   0.0000000e+00   2.6277384e-01
   2.0620000e+02   0.0000000e+00   2.6771264e-01
   2.0640000e+02   0.0000000e+00   2.7273939e-01
   2.0660000e+02   0.0000000e+00   2.7750145e-01
   2.0680000e+02   0.0000000e+00   2.8279290e-01
   2.0700000e+02   0.0000000e+00   2.8790788e-01
   2.0720000e+02   0.0000000e+00   2.9346375e-01
   2.0740000e+02   0.0000000e+00   2.9884344e-01
   2.0760000e+02   0.0000000e+00   3.0484019e-01
   2.0780000e+02   0.0000000e+00   3.1083695e-01
   2.0800000e+02   1.0000000e+00   3.1692221e-01
   2.0820000e+02   1.0000000e+00   3.2300720e-01
   2.0840000e+02   1.0000000e+00   3.2891572e-01
   2.0860000e+02   0.0000000e+00   3.3447159e-01
   2.0880000e+02   0.0000000e+00   3.3941039e-01
   2.0900000e+02   0.0000000e+00   3.4452538e-01
   2.0920000e+02   1.0000000e+00   3.4849390e-01
   2.0940000e+02   1.0000000e+00   3.5210948e-01
   2.0960000e+02   1.0000000e+00   3.5537270e-01
   2.0980000e+02   0.0000000e+00   3.5819475e-01
   2.1000000e+02   0.0000000e+00   3.6048741e-01
   2.1020000e+02   0.0000000e+00   3.6233946e-01
   2.1040000e+02   1.0000000e+00   3.6401504e-01
   2.1060000e+02   1.0000000e+00   3.6507327e-01
   2.1080000e+02   1.0000000e+00   3.6551444e-01
   2.1100000e+02   0.0000000e+00   3.6586709e-01
   2.1120000e+02   0.0000000e+00   3.6577886e-01
   2.1140000e+02   0.0000000e+00   3.6507327e-01
   2.1160000e+02   0.0000000e+00   3.6445592e-01
   2.1180000e+02   0.0000000e+00   3.6330946e-01
   2.1200000e+02   0.0000000e+00   3.6198680e-01
   2.1220000e+02   0.0000000e+00   3.6084034e-01
   2.1240000e+02   0.0000000e+00   3.5995829e-01
   2.1260000e+02   0.0000000e+00   3.5925299e-01
   2.1280000e+02   0.0000000e+00   3.5872387e-01
   2.1300000e+02   0.0000000e+00   3.5837094e-01
   2.1320000e+02   0.0000000e+00   3.5845917e-01
   2.1340000e+02   0.0000000e+00   3.5863564e-01
   2.1360000e+02   0.0000000e+00   3.5916475e-01
   2.1380000e+02   0.0000000e+00   3.5916475e-01
   2.1400000e+02   0.0000000e+00   3.5925299e-01
   2.1420000e+02   0.0000000e+00   3.5925299e-01
   2.1440000e+02   0.0000000e+00   3.5925299e-01
   2.1460000e+02   0.0000000e+00   3.5925299e-01
   2.1480000e+02   0.0000000e+00   3.5934122e-01
   2.1500000e+02   0.0000000e+00   3.5960564e-01
   2.1520000e+02   0.0000000e+00   3.5969387e-01
   2.1540000e+02   0.0000000e+00   3.6013475e-01
   2.1560000e+02   0.0000000e+00   3.6004652e-01
   2.1580000e+02   0.0000000e+00   3.6013475e-01
   2.1600000e+02   1.0000000e+00   3.6004652e-01
   2.1620000e+02   1.0000000e+00   3.5969387e-01
   2.1640000e+02   0.0000000e+00   3.5995829e-01
   2.1660000e+02   0.0000000e+00   3.6013475e-01
   2.1680000e+02   1.0000000e+00   3.6022299e-01
   2.1700000e+02   1.0000000e+00   3.6101680e-01
   2.1720000e+02   0.0000000e+00   3.6172211e-01
   2.1740000e+02   0.0000000e+00   3.6304504e-01
   2.1760000e+02   1.0000000e+00   3.6401504e-01
   2.1780000e+02   1.0000000e+00   3.6524974e-01
   2.1800000e+02   0.0000000e+00   3.6613151e-01
   2.1820000e+02   0.0000000e+00   3.6701356e-01
   2.1840000e+02   0.0000000e+00   3.6780737e-01
   2.1860000e+02   0.0000000e+00   3.6816002e-01
   2.1880000e+02   0.0000000e+00   3.6851268e-01
   2.1900000e+02   0.0000000e+00   3.6877737e-01
   2.1920000e+02   0.0000000e+00   3.6904179e-01
   2.1940000e+02   0.0000000e+00   3.6860091e-01
   2.1960000e+02   0.0000000e+00   3.6824826e-01
   2.1980000e+02   0.0000000e+00   3.6771914e-01
   2.2000000e+02   0.0000000e+00   3.6701356e-01
   2.2020000e+02   0.0000000e+00   3.6586709e-01
   2.2040000e+02   0.0000000e+00   3.6489709e-01
   2.2060000e+02   0.0000000e+00   3.6339769e-01
   2.2080000e+02   0.0000000e+00   3.6198680e-01
   2.2100000e+02   0.0000000e+00   3.5995829e-01
   2.2120000e+02   0.0000000e+00   3.5793005e-01
   2.2140000e+02   0.0000000e+00   3.5581358e-01
   2.2160000e+02   0.0000000e+00   3.5334418e-01
   2.2180000e+02   0.0000000e+00   3.5034567e-01
   2.2200000e+02   1.0000000e+00   3.4770008e-01
   2.2220000e+02   0.0000000e+00   3.4452538e-01
   2.2240000e+02   1.0000000e+00   3.4108598e-01
   2.2260000e+02   0.0000000e+00   3.3747011e-01
   2.2280000e+02   1.0000000e+00   3.3385452e-01
   2.2300000e+02   0.0000000e+00   3.2997396e-01
   2.2320000e+02   0.0000000e+00   3.2591748e-01
   2.2340000e+02   0.0000000e+00   3.2133162e-01
   2.2360000e+02   0.0000000e+00   3.1709840e-01
   2.2380000e+02   0.0000000e+00   3.1242430e-01
   2.2400000e+02   0.0000000e+00   3.0801490e-01
   2.2420000e+02   0.0000000e+00   3.0360549e-01
   2.2440000e+02   0.0000000e+00   2.9910786e-01
   2.2460000e+02   0.0000000e+00   2.9505111e-01
   2.2480000e+02   0.0000000e+00   2.9143552e-01
   2.2500000e+02   0.0000000e+00   2.8764319e-01
   2.2520000e+02   0.0000000e+00   2.8429202e-01
   2.2540000e+02   0.0000000e+00   2.8129378e-01
   2.2560000e+02   0.0000000e+00   2.7864791e-01
   2.2580000e+02   0.0000000e+00   2.7626675e-01
   2.2600000e+02   1.0000000e+00   2.7432674e-01
   2.2620000e+02   1.0000000e+00   2.7265116e-01
   2.2640000e+02   1.0000000e+00   2.7132823e-01
   2.2660000e+02   0.0000000e+00   2.7018176e-01
   2.2680000e+02   0.0000000e+00   2.6929999e-01
   2.2700000e+02   0.0000000e+00   2.6877087e-01
   2.2720000e+02   0.0000000e+00   2.6885911e-01
   2.2740000e+02   0.0000000e+00   2.6868264e-01
   2.2760000e+02   0.0000000e+00   2.6885911e-01
   2.2780000e+02   0.0000000e+00   2.6912352e-01
   2.2800000e+02   0.0000000e+00   2.6903529e-01
   2.2820000e+02   0.0000000e+00   2.6929999e-01
   2.2840000e+02   0.0000000e+00   2.6938822e-01
   2.2860000e+02   0.0000000e+00   2.6912352e-01
   2.2880000e+02   0.0000000e+00   2.6894706e-01
   2.2900000e+02   1.0000000e+00   2.6877087e-01
   2.2920000e+02   0.0000000e+00   2.6841794e-01
   2.2940000e+02   0.0000000e+00   2.6815352e-01
   2.2960000e+02   0.0000000e+00   2.6753617e-01
   2.2980000e+02   0.0000000e+00   2.6718352e-01
   2.3000000e+02   0.0000000e+00   2.6691882e-01
   2.3020000e+02   0.0000000e+00   2.6621324e-01
   2.3040000e+02   0.0000000e+00   2.6568412e-01
   2.3060000e+02   0.0000000e+00   2.6533147e-01
   2.3080000e+02   0.0000000e+00   2.6471412e-01
   2.3100000e+02   0.0000000e+00   2.6409677e-01
   2.3120000e+02   0.0000000e+00   2.6303854e-01
   2.3140000e+02   0.0000000e+00   2.6233295e-01
   2.3160000e+02   0.0000000e+00   2.6145119e-01
   2.3180000e+02   0.0000000e+00   2.6056914e-01
   2.3200000e+02   0.0000000e+00   2.5968737e-01
   2.3220000e+02   0.0000000e+00   2.5871737e-01
   2.3240000e+02   0.0000000e+00   2.5783532e-01
   2.3260000e+02   0.0000000e+00   2.5739443e-01
   2.3280000e+02   0.0000000e+00   2.5677708e-01
   2.3300000e+02   0.0000000e+00   2.5624797e-01
   2.3320000e+02   0.0000000e+00   2.5571885e-01
   2.3340000e+02   0.0000000e+00   2.5554238e-01
   2.3360000e+02   0.0000000e+00   2.5510150e-01
   2.3380000e+02   0.0000000e+00   2.5510150e-01
   2.3400000e+02   0.0000000e+00   2.5501327e-01
   2.3420000e+02   0.0000000e+00   2.5483680e-01
   2.3440000e+02   0.0000000e+00   2.5430769e-01
   2.3460000e+02   0.0000000e+00   2.5413150e-01
   2.3480000e+02   0.0000000e+00   2.5360238e-01
   2.3500000e+02   0.0000000e+00   2.5280857e-01
   2.3520000e+02   0.0000000e+00   2.5201475e-01
   2.3540000e+02   0.0000000e+00   2.5086828e-01
   2.3560000e+02   0.0000000e+00   2.4945740e-01
   2.3580000e+02   0.0000000e+00   2.4822270e-01
   2.3600000e+02   0.0000000e+00   2.4654711e-01
   2.3620000e+02   0.0000000e+00   2.4495976e-01
   2.3640000e+02   0.0000000e+00   2.4310771e-01
   2.3660000e+02   0.0000000e+00   2.4125566e-01
   2.3680000e+02   0.0000000e+00   2.3940389e-01
   2.3700000e+02   0.0000000e+00   2.3781626e-01
   2.3720000e+02   0.0000000e+00   2.3605272e-01
   2.3740000e+02   0.0000000e+00   2.3437714e-01
   2.3760000e+02   0.0000000e+00   2.3261332e-01
   2.3780000e+02   0.0000000e+00   2.3102569e-01
   2.3800000e+02   0.0000000e+00   2.2979127e-01
   2.3820000e+02   0.0000000e+00   2.2864480e-01
   2.3840000e+02   0.0000000e+00   2.2758657e-01
   2.3860000e+02   0.0000000e+00   2.2679275e-01
   2.3880000e+02   0.0000000e+00   2.2617540e-01
   2.3900000e+02   0.0000000e+00   2.2582275e-01
   2.3920000e+02   0.0000000e+00   2.2591098e-01
   2.3940000e+02   0.0000000e+00   2.2591098e-01
   2.3960000e+02   0.0000000e+00   2.2591098e-01
   2.3980000e+02   0.0000000e+00   2.2608717e-01
   2.4000000e+02   0.0000000e+00   2.2608717e-01
   2.4020000e+02   0.0000000e+00   2.2573452e-01
   2.4040000e+02   0.0000000e+00   2.2502894e-01
   2.4060000e+02   0.0000000e+00   2.2432335e-01
   2.4080000e+02   0.0000000e+00   2.2308893e-01
