# Supplementary material for: Estimation of Instantaneous Gas Exchange in Flow-Through Respirometry Systems: A Modern Revision of Bartholomew's Z-Transform Method
Source: PLoS One. 2015 Oct 14;10(10):e0139508. doi: 10.1371/journal.pone.0139508 (PMC4605654; doi:10.1371/journal.pone.0139508)
Supplement: S2 File — (ZIP) [file pone.0139508.s002.zip › RawData.txt]

   0.0000000e+00   1.1570000e-03   0.0000000e+00
   2.0000000e-01   2.1040000e-03   0.0000000e+00
   4.0000000e-01   1.7880000e-03   0.0000000e+00
   6.0000000e-01   2.1040000e-03   0.0000000e+00
   8.0000000e-01   1.7880000e-03   0.0000000e+00
   1.0000000e+00   2.1040000e-03   0.0000000e+00
   1.2000000e+00   1.7880000e-03   0.0000000e+00
   1.4000000e+00   1.7880000e-03   0.0000000e+00
   1.6000000e+00   3.0520000e-03   0.0000000e+00
   1.8000000e+00   2.4200000e-03   0.0000000e+00
   2.0000000e+00   2.4200000e-03   0.0000000e+00
   2.2000000e+00   2.1040000e-03   0.0000000e+00
   2.4000000e+00   2.7360000e-03   0.0000000e+00
   2.6000000e+00   1.7880000e-03   0.0000000e+00
   2.8000000e+00   1.7880000e-03   0.0000000e+00
   3.0000000e+00   2.1040000e-03   0.0000000e+00
   3.2000000e+00   1.7880000e-03   0.0000000e+00
   3.4000000e+00   1.7880000e-03   0.0000000e+00
   3.6000000e+00   1.7880000e-03   0.0000000e+00
   3.8000000e+00   1.4720000e-03   0.0000000e+00
   4.0000000e+00   1.7880000e-03   0.0000000e+00
   4.2000000e+00   1.7880000e-03   0.0000000e+00
   4.4000000e+00   2.1040000e-03   0.0000000e+00
   4.6000000e+00   2.4200000e-03   0.0000000e+00
   4.8000000e+00   1.1570000e-03   0.0000000e+00
   5.0000000e+00   2.1040000e-03   0.0000000e+00
   5.2000000e+00   2.7360000e-03   0.0000000e+00
   5.4000000e+00   2.4200000e-03   0.0000000e+00
   5.6000000e+00   2.4200000e-03   0.0000000e+00
   5.8000000e+00   2.1040000e-03   0.0000000e+00
   6.0000000e+00   3.3670000e-03   0.0000000e+00
   6.2000000e+00   3.0520000e-03   0.0000000e+00
   6.4000000e+00   2.1040000e-03   0.0000000e+00
   6.6000000e+00   2.4200000e-03   0.0000000e+00
   6.8000000e+00   2.4200000e-03   0.0000000e+00
   7.0000000e+00   2.4200000e-03   0.0000000e+00
   7.2000000e+00   2.4200000e-03   0.0000000e+00
   7.4000000e+00   1.7880000e-03   0.0000000e+00
   7.6000000e+00   2.4200000e-03   0.0000000e+00
   7.8000000e+00   2.4200000e-03   0.0000000e+00
   8.0000000e+00   2.1040000e-03   0.0000000e+00
   8.2000000e+00   2.1040000e-03   0.0000000e+00
   8.4000000e+00   2.4200000e-03   0.0000000e+00
   8.6000000e+00   2.1040000e-03   0.0000000e+00
   8.8000000e+00   2.4200000e-03   0.0000000e+00
   9.0000000e+00   2.7360000e-03   0.0000000e+00
   9.2000000e+00   2.4200000e-03   0.0000000e+00
   9.4000000e+00   2.4200000e-03   0.0000000e+00
   9.6000000e+00   2.1040000e-03   0.0000000e+00
   9.8000000e+00   3.3670000e-03   0.0000000e+00
   1.0000000e+01   2.7360000e-03   1.0000000e+00
   1.0200000e+01   2.4200000e-03   1.0000000e+00
   1.0400000e+01   2.1040000e-03   1.0000000e+00
   1.0600000e+01   3.0520000e-03   1.0000000e+00
   1.0800000e+01   1.7880000e-03   1.0000000e+00
   1.1000000e+01   1.7880000e-03   1.0000000e+00
   1.1200000e+01   1.7880000e-03   1.0000000e+00
   1.1400000e+01   2.7360000e-03   1.0000000e+00
   1.1600000e+01   2.4200000e-03   1.0000000e+00
   1.1800000e+01   1.7880000e-03   1.0000000e+00
   1.2000000e+01   2.7360000e-03   1.0000000e+00
   1.2200000e+01   2.7360000e-03   1.0000000e+00
   1.2400000e+01   2.4200000e-03   1.0000000e+00
   1.2600000e+01   1.4720000e-03   1.0000000e+00
   1.2800000e+01   2.1040000e-03   1.0000000e+00
   1.3000000e+01   2.1040000e-03   1.0000000e+00
   1.3200000e+01   1.7880000e-03   1.0000000e+00
   1.3400000e+01   2.1040000e-03   1.0000000e+00
   1.3600000e+01   2.4200000e-03   1.0000000e+00
   1.3800000e+01   2.1040000e-03   1.0000000e+00
   1.4000000e+01   1.7880000e-03   1.0000000e+00
   1.4200000e+01   2.1040000e-03   1.0000000e+00
   1.4400000e+01   1.1570000e-03   1.0000000e+00
   1.4600000e+01   1.1570000e-03   1.0000000e+00
   1.4800000e+01   1.1570000e-03   1.0000000e+00
   1.5000000e+01   8.4100000e-04   1.0000000e+00
   1.5200000e+01   1.7880000e-03   1.0000000e+00
   1.5400000e+01   1.4720000e-03   1.0000000e+00
   1.5600000e+01   2.1040000e-03   1.0000000e+00
   1.5800000e+01   1.1570000e-03   1.0000000e+00
   1.6000000e+01   1.7880000e-03   1.0000000e+00
   1.6200000e+01   2.1040000e-03   1.0000000e+00
   1.6400000e+01   2.4200000e-03   1.0000000e+00
   1.6600000e+01   2.7360000e-03   1.0000000e+00
   1.6800000e+01   2.7360000e-03   1.0000000e+00
   1.7000000e+01   2.7360000e-03   1.0000000e+00
   1.7200000e+01   2.4200000e-03   1.0000000e+00
   1.7400000e+01   2.1040000e-03   1.0000000e+00
   1.7600000e+01   2.4200000e-03   1.0000000e+00
   1.7800000e+01   1.4720000e-03   1.0000000e+00
   1.8000000e+01   3.0520000e-03   1.0000000e+00
   1.8200000e+01   3.3670000e-03   1.0000000e+00
   1.8400000e+01   2.7360000e-03   1.0000000e+00
   1.8600000e+01   2.7360000e-03   1.0000000e+00
   1.8800000e+01   2.1040000e-03   1.0000000e+00
   1.9000000e+01   2.7360000e-03   1.0000000e+00
   1.9200000e+01   1.4720000e-03   1.0000000e+00
   1.9400000e+01   1.4720000e-03   1.0000000e+00
   1.9600000e+01   1.1570000e-03   1.0000000e+00
   1.9800000e+01   2.1040000e-03   1.0000000e+00
   2.0000000e+01   1.7880000e-03   0.0000000e+00
   2.0200000e+01   2.1040000e-03   0.0000000e+00
   2.0400000e+01   2.7360000e-03   0.0000000e+00
   2.0600000e+01   2.4200000e-03   0.0000000e+00
   2.0800000e+01   2.1040000e-03   0.0000000e+00
   2.1000000e+01   2.1040000e-03   0.0000000e+00
   2.1200000e+01   2.1040000e-03   0.0000000e+00
   2.1400000e+01   2.1040000e-03   0.0000000e+00
   2.1600000e+01   2.7360000e-03   0.0000000e+00
   2.1800000e+01   2.1040000e-03   0.0000000e+00
   2.2000000e+01   2.4200000e-03   0.0000000e+00
   2.2200000e+01   1.4720000e-03   0.0000000e+00
   2.2400000e+01   2.1040000e-03   0.0000000e+00
   2.2600000e+01   2.4200000e-03   0.0000000e+00
   2.2800000e+01   2.7360000e-03   0.0000000e+00
   2.3000000e+01   2.1040000e-03   0.0000000e+00
   2.3200000e+01   2.4200000e-03   0.0000000e+00
   2.3400000e+01   1.4720000e-03   0.0000000e+00
   2.3600000e+01   2.1040000e-03   0.0000000e+00
   2.3800000e+01   2.4200000e-03   0.0000000e+00
   2.4000000e+01   3.0520000e-03   0.0000000e+00
   2.4200000e+01   2.1040000e-03   0.0000000e+00
   2.4400000e+01   2.4200000e-03   0.0000000e+00
   2.4600000e+01   2.7360000e-03   0.0000000e+00
   2.4800000e+01   2.7360000e-03   0.0000000e+00
   2.5000000e+01   2.1040000e-03   0.0000000e+00
   2.5200000e+01   2.4200000e-03   0.0000000e+00
   2.5400000e+01   2.1040000e-03   0.0000000e+00
   2.5600000e+01   2.1040000e-03   0.0000000e+00
   2.5800000e+01   2.1040000e-03   0.0000000e+00
   2.6000000e+01   3.0520000e-03   0.0000000e+00
   2.6200000e+01   3.9990000e-03   0.0000000e+00
   2.6400000e+01   6.2100000e-03   0.0000000e+00
   2.6600000e+01   1.1264000e-02   0.0000000e+00
   2.6800000e+01   1.6633000e-02   0.0000000e+00
   2.7000000e+01   2.4845000e-02   0.0000000e+00
   2.7200000e+01   3.5899000e-02   0.0000000e+00
   2.7400000e+01   4.8849000e-02   0.0000000e+00
   2.7600000e+01   6.5273000e-02   0.0000000e+00
   2.7800000e+01   8.3276000e-02   0.0000000e+00
   2.8000000e+01   1.0412200e-01   0.0000000e+00
   2.8200000e+01   1.2623100e-01   0.0000000e+00
   2.8400000e+01   1.5086700e-01   0.0000000e+00
   2.8600000e+01   1.7771300e-01   0.0000000e+00
   2.8800000e+01   2.0550800e-01   0.0000000e+00
   2.9000000e+01   2.3551300e-01   0.0000000e+00
   2.9200000e+01   2.6709700e-01   0.0000000e+00
   2.9400000e+01   2.9962900e-01   0.0000000e+00
   2.9600000e+01   3.3405600e-01   0.0000000e+00
   2.9800000e+01   3.6943100e-01   0.0000000e+00
   3.0000000e+01   4.0638400e-01   1.0000000e+00
   3.0200000e+01   4.4428600e-01   1.0000000e+00
   3.0400000e+01   4.8376600e-01   1.0000000e+00
   3.0600000e+01   5.2387800e-01   1.0000000e+00
   3.0800000e+01   5.6525400e-01   1.0000000e+00
   3.1000000e+01   6.0694500e-01   1.0000000e+00
   3.1200000e+01   6.4958400e-01   1.0000000e+00
   3.1400000e+01   6.9317100e-01   1.0000000e+00
   3.1600000e+01   7.3770500e-01   1.0000000e+00
   3.1800000e+01   7.8318600e-01   1.0000000e+00
   3.2000000e+01   8.2961500e-01   1.0000000e+00
   3.2200000e+01   8.7636000e-01   1.0000000e+00
   3.2400000e+01   9.2342100e-01   1.0000000e+00
   3.2600000e+01   9.7269300e-01   1.0000000e+00
   3.2800000e+01   1.0210170e+00   1.0000000e+00
   3.3000000e+01   1.0712360e+00   1.0000000e+00
   3.3200000e+01   1.1214550e+00   1.0000000e+00
   3.3400000e+01   1.1719900e+00   1.0000000e+00
   3.3600000e+01   1.2231570e+00   1.0000000e+00
   3.3800000e+01   1.2727450e+00   1.0000000e+00
   3.4000000e+01   1.3242270e+00   1.0000000e+00
   3.4200000e+01   1.3744460e+00   1.0000000e+00
   3.4400000e+01   1.4252970e+00   1.0000000e+00
   3.4600000e+01   1.4755160e+00   1.0000000e+00
   3.4800000e+01   1.5247880e+00   1.0000000e+00
   3.5000000e+01   1.5734280e+00   1.0000000e+00
   3.5200000e+01   1.6208050e+00   1.0000000e+00
   3.5400000e+01   1.6666020e+00   1.0000000e+00
   3.5600000e+01   1.7133470e+00   1.0000000e+00
   3.5800000e+01   1.7581970e+00   1.0000000e+00
   3.6000000e+01   1.8014670e+00   1.0000000e+00
   3.6200000e+01   1.8428430e+00   1.0000000e+00
   3.6400000e+01   1.8823230e+00   1.0000000e+00
   3.6600000e+01   1.9192770e+00   1.0000000e+00
   3.6800000e+01   1.9521250e+00   1.0000000e+00
   3.7000000e+01   1.9824460e+00   1.0000000e+00
   3.7200000e+01   2.0102400e+00   1.0000000e+00
   3.7400000e+01   2.0332970e+00   1.0000000e+00
   3.7600000e+01   2.0538270e+00   1.0000000e+00
   3.7800000e+01   2.0711980e+00   1.0000000e+00
   3.8000000e+01   2.0857270e+00   1.0000000e+00
   3.8200000e+01   2.0970970e+00   1.0000000e+00
   3.8400000e+01   2.1062570e+00   1.0000000e+00
   3.8600000e+01   2.1132050e+00   1.0000000e+00
   3.8800000e+01   2.1169960e+00   1.0000000e+00
   3.9000000e+01   2.1201540e+00   1.0000000e+00
   3.9200000e+01   2.1198380e+00   1.0000000e+00
   3.9400000e+01   2.1176270e+00   1.0000000e+00
   3.9600000e+01   2.1141530e+00   1.0000000e+00
   3.9800000e+01   2.1075200e+00   1.0000000e+00
   4.0000000e+01   2.0996240e+00   0.0000000e+00
   4.0200000e+01   2.0895170e+00   0.0000000e+00
   4.0400000e+01   2.0781470e+00   0.0000000e+00
   4.0600000e+01   2.0648810e+00   0.0000000e+00
   4.0800000e+01   2.0500370e+00   0.0000000e+00
   4.1000000e+01   2.0320340e+00   0.0000000e+00
   4.1200000e+01   2.0140300e+00   0.0000000e+00
   4.1400000e+01   1.9935010e+00   0.0000000e+00
   4.1600000e+01   1.9717070e+00   0.0000000e+00
   4.1800000e+01   1.9483350e+00   0.0000000e+00
   4.2000000e+01   1.9240150e+00   0.0000000e+00
   4.2200000e+01   1.8962210e+00   0.0000000e+00
   4.2400000e+01   1.8693740e+00   0.0000000e+00
   4.2600000e+01   1.8412640e+00   0.0000000e+00
   4.2800000e+01   1.8106270e+00   0.0000000e+00
   4.3000000e+01   1.7790420e+00   0.0000000e+00
   4.3200000e+01   1.7471420e+00   0.0000000e+00
   4.3400000e+01   1.7146100e+00   0.0000000e+00
   4.3600000e+01   1.6817630e+00   0.0000000e+00
   4.3800000e+01   1.6470200e+00   0.0000000e+00
   4.4000000e+01   1.6125930e+00   0.0000000e+00
   4.4200000e+01   1.5787970e+00   0.0000000e+00
   4.4400000e+01   1.5440550e+00   0.0000000e+00
   4.4600000e+01   1.5099430e+00   0.0000000e+00
   4.4800000e+01   1.4761480e+00   0.0000000e+00
   4.5000000e+01   1.4423530e+00   0.0000000e+00
   4.5200000e+01   1.4091890e+00   0.0000000e+00
   4.5400000e+01   1.3766570e+00   0.0000000e+00
   4.5600000e+01   1.3441250e+00   0.0000000e+00
   4.5800000e+01   1.3138040e+00   0.0000000e+00
   4.6000000e+01   1.2837990e+00   0.0000000e+00
   4.6200000e+01   1.2550570e+00   0.0000000e+00
   4.6400000e+01   1.2275790e+00   0.0000000e+00
   4.6600000e+01   1.2029430e+00   0.0000000e+00
   4.6800000e+01   1.1814660e+00   0.0000000e+00
   4.7000000e+01   1.1615670e+00   0.0000000e+00
   4.7200000e+01   1.1451440e+00   0.0000000e+00
   4.7400000e+01   1.1328260e+00   0.0000000e+00
   4.7600000e+01   1.1236660e+00   0.0000000e+00
   4.7800000e+01   1.1173490e+00   0.0000000e+00
   4.8000000e+01   1.1141910e+00   0.0000000e+00
   4.8200000e+01   1.1138750e+00   0.0000000e+00
   4.8400000e+01   1.1157700e+00   0.0000000e+00
   4.8600000e+01   1.1208240e+00   0.0000000e+00
   4.8800000e+01   1.1265090e+00   0.0000000e+00
   4.9000000e+01   1.1353520e+00   0.0000000e+00
   4.9200000e+01   1.1457750e+00   0.0000000e+00
   4.9400000e+01   1.1587250e+00   0.0000000e+00
   4.9600000e+01   1.1735700e+00   0.0000000e+00
   4.9800000e+01   1.1906250e+00   0.0000000e+00
   5.0000000e+01   1.2089440e+00   1.0000000e+00
   5.0200000e+01   1.2297900e+00   1.0000000e+00
   5.0400000e+01   1.2515830e+00   1.0000000e+00
   5.0600000e+01   1.2749550e+00   1.0000000e+00
   5.0800000e+01   1.2995910e+00   1.0000000e+00
   5.1000000e+01   1.3261220e+00   1.0000000e+00
   5.1200000e+01   1.3536010e+00   1.0000000e+00
   5.1400000e+01   1.3823420e+00   1.0000000e+00
   5.1600000e+01   1.4129790e+00   1.0000000e+00
   5.1800000e+01   1.4448800e+00   1.0000000e+00
   5.2000000e+01   1.4764640e+00   1.0000000e+00
   5.2200000e+01   1.5105750e+00   1.0000000e+00
   5.2400000e+01   1.5450020e+00   1.0000000e+00
   5.2600000e+01   1.5813240e+00   1.0000000e+00
   5.2800000e+01   1.6173300e+00   1.0000000e+00
   5.3000000e+01   1.6549160e+00   1.0000000e+00
   5.3200000e+01   1.6928170e+00   1.0000000e+00
   5.3400000e+01   1.7326130e+00   1.0000000e+00
   5.3600000e+01   1.7727260e+00   1.0000000e+00
   5.3800000e+01   1.8128380e+00   1.0000000e+00
   5.4000000e+01   1.8529500e+00   1.0000000e+00
   5.4200000e+01   1.8930620e+00   1.0000000e+00
   5.4400000e+01   1.9328580e+00   1.0000000e+00
   5.4600000e+01   1.9726550e+00   1.0000000e+00
   5.4800000e+01   2.0127670e+00   1.0000000e+00
   5.5000000e+01   2.0516160e+00   1.0000000e+00
   5.5200000e+01   2.0910960e+00   1.0000000e+00
   5.5400000e+01   2.1280500e+00   1.0000000e+00
   5.5600000e+01   2.1650040e+00   1.0000000e+00
   5.5800000e+01   2.2019580e+00   1.0000000e+00
   5.6000000e+01   2.2367000e+00   1.0000000e+00
   5.6200000e+01   2.2701800e+00   1.0000000e+00
   5.6400000e+01   2.3017640e+00   1.0000000e+00
   5.6600000e+01   2.3298740e+00   1.0000000e+00
   5.6800000e+01   2.3560890e+00   1.0000000e+00
   5.7000000e+01   2.3797780e+00   1.0000000e+00
   5.7200000e+01   2.3999920e+00   1.0000000e+00
   5.7400000e+01   2.4173630e+00   1.0000000e+00
   5.7600000e+01   2.4315760e+00   1.0000000e+00
   5.7800000e+01   2.4426310e+00   1.0000000e+00
   5.8000000e+01   2.4511580e+00   1.0000000e+00
   5.8200000e+01   2.4562120e+00   1.0000000e+00
   5.8400000e+01   2.4593700e+00   1.0000000e+00
   5.8600000e+01   2.4600020e+00   1.0000000e+00
   5.8800000e+01   2.4587390e+00   1.0000000e+00
   5.9000000e+01   2.4549490e+00   1.0000000e+00
   5.9200000e+01   2.4492630e+00   1.0000000e+00
   5.9400000e+01   2.4423150e+00   1.0000000e+00
   5.9600000e+01   2.4328400e+00   1.0000000e+00
   5.9800000e+01   2.4224170e+00   1.0000000e+00
   6.0000000e+01   2.4097830e+00   0.0000000e+00
   6.0200000e+01   2.3946220e+00   0.0000000e+00
   6.0400000e+01   2.3778830e+00   0.0000000e+00
   6.0600000e+01   2.3592480e+00   0.0000000e+00
   6.0800000e+01   2.3399810e+00   0.0000000e+00
   6.1000000e+01   2.3178720e+00   0.0000000e+00
   6.1200000e+01   2.2945000e+00   0.0000000e+00
   6.1400000e+01   2.2701800e+00   0.0000000e+00
   6.1600000e+01   2.2442810e+00   0.0000000e+00
   6.1800000e+01   2.2164860e+00   0.0000000e+00
   6.2000000e+01   2.1871130e+00   0.0000000e+00
   6.2200000e+01   2.1567920e+00   0.0000000e+00
   6.2400000e+01   2.1255230e+00   0.0000000e+00
   6.2600000e+01   2.0926760e+00   0.0000000e+00
   6.2800000e+01   2.0579330e+00   0.0000000e+00
   6.3000000e+01   2.0235060e+00   0.0000000e+00
   6.3200000e+01   1.9887630e+00   0.0000000e+00
   6.3400000e+01   1.9514930e+00   0.0000000e+00
   6.3600000e+01   1.9151710e+00   0.0000000e+00
   6.3800000e+01   1.8766380e+00   0.0000000e+00
   6.4000000e+01   1.8390530e+00   0.0000000e+00
   6.4200000e+01   1.8017830e+00   0.0000000e+00
   6.4400000e+01   1.7641980e+00   0.0000000e+00
   6.4600000e+01   1.7266120e+00   0.0000000e+00
   6.4800000e+01   1.6896590e+00   0.0000000e+00
   6.5000000e+01   1.6527050e+00   0.0000000e+00
   6.5200000e+01   1.6163830e+00   0.0000000e+00
   6.5400000e+01   1.5813240e+00   0.0000000e+00
   6.5600000e+01   1.5462650e+00   0.0000000e+00
   6.5800000e+01   1.5118380e+00   0.0000000e+00
   6.6000000e+01   1.4786750e+00   0.0000000e+00
   6.6200000e+01   1.4464590e+00   0.0000000e+00
   6.6400000e+01   1.4177170e+00   0.0000000e+00
   6.6600000e+01   1.3899230e+00   0.0000000e+00
   6.6800000e+01   1.3652870e+00   0.0000000e+00
   6.7000000e+01   1.3434940e+00   0.0000000e+00
   6.7200000e+01   1.3245430e+00   0.0000000e+00
   6.7400000e+01   1.3096980e+00   0.0000000e+00
   6.7600000e+01   1.2961170e+00   0.0000000e+00
   6.7800000e+01   1.2866420e+00   0.0000000e+00
   6.8000000e+01   1.2806410e+00   0.0000000e+00
   6.8200000e+01   1.2768500e+00   0.0000000e+00
   6.8400000e+01   1.2759030e+00   0.0000000e+00
   6.8600000e+01   1.2777980e+00   0.0000000e+00
   6.8800000e+01   1.2822200e+00   0.0000000e+00
   6.9000000e+01   1.2891680e+00   0.0000000e+00
   6.9200000e+01   1.2967490e+00   0.0000000e+00
   6.9400000e+01   1.3071720e+00   0.0000000e+00
   6.9600000e+01   1.3210690e+00   0.0000000e+00
   6.9800000e+01   1.3346500e+00   0.0000000e+00
   7.0000000e+01   1.3513900e+00   0.0000000e+00
   7.0200000e+01   1.3697090e+00   0.0000000e+00
   7.0400000e+01   1.3892910e+00   0.0000000e+00
   7.0600000e+01   1.4110840e+00   0.0000000e+00
   7.0800000e+01   1.4344570e+00   0.0000000e+00
   7.1000000e+01   1.4587770e+00   0.0000000e+00
   7.1200000e+01   1.4843600e+00   0.0000000e+00
   7.1400000e+01   1.5134180e+00   0.0000000e+00
   7.1600000e+01   1.5421590e+00   0.0000000e+00
   7.1800000e+01   1.5727960e+00   0.0000000e+00
   7.2000000e+01   1.6050120e+00   0.0000000e+00
   7.2200000e+01   1.6375440e+00   0.0000000e+00
   7.2400000e+01   1.6719710e+00   0.0000000e+00
   7.2600000e+01   1.7070300e+00   0.0000000e+00
   7.2800000e+01   1.7427200e+00   0.0000000e+00
   7.3000000e+01   1.7803060e+00   0.0000000e+00
   7.3200000e+01   1.8188390e+00   0.0000000e+00
   7.3400000e+01   1.8580030e+00   0.0000000e+00
   7.3600000e+01   1.8968520e+00   0.0000000e+00
   7.3800000e+01   1.9363330e+00   0.0000000e+00
   7.4000000e+01   1.9761290e+00   0.0000000e+00
   7.4200000e+01   2.0152940e+00   0.0000000e+00
   7.4400000e+01   2.0554060e+00   0.0000000e+00
   7.4600000e+01   2.0955180e+00   0.0000000e+00
   7.4800000e+01   2.1343670e+00   0.0000000e+00
   7.5000000e+01   2.1732160e+00   0.0000000e+00
   7.5200000e+01   2.2104850e+00   0.0000000e+00
   7.5400000e+01   2.2477550e+00   0.0000000e+00
   7.5600000e+01   2.2837610e+00   0.0000000e+00
   7.5800000e+01   2.3194520e+00   0.0000000e+00
   7.6000000e+01   2.3529310e+00   0.0000000e+00
   7.6200000e+01   2.3838840e+00   0.0000000e+00
   7.6400000e+01   2.4138890e+00   0.0000000e+00
   7.6600000e+01   2.4391560e+00   0.0000000e+00
   7.6800000e+01   2.4625290e+00   0.0000000e+00
   7.7000000e+01   2.4817950e+00   0.0000000e+00
   7.7200000e+01   2.4982190e+00   0.0000000e+00
   7.7400000e+01   2.5118010e+00   0.0000000e+00
   7.7600000e+01   2.5215920e+00   0.0000000e+00
   7.7800000e+01   2.5291720e+00   0.0000000e+00
   7.8000000e+01   2.5329620e+00   0.0000000e+00
   7.8200000e+01   2.5351730e+00   0.0000000e+00
   7.8400000e+01   2.5351730e+00   0.0000000e+00
   7.8600000e+01   2.5323300e+00   0.0000000e+00
   7.8800000e+01   2.5275930e+00   0.0000000e+00
   7.9000000e+01   2.5196970e+00   0.0000000e+00
   7.9200000e+01   2.5102210e+00   0.0000000e+00
   7.9400000e+01   2.4997980e+00   0.0000000e+00
   7.9600000e+01   2.4868490e+00   0.0000000e+00
   7.9800000e+01   2.4720040e+00   0.0000000e+00
   8.0000000e+01   2.4546330e+00   1.0000000e+00
   8.0200000e+01   2.4363140e+00   1.0000000e+00
   8.0400000e+01   2.4164160e+00   1.0000000e+00
   8.0600000e+01   2.3949380e+00   1.0000000e+00
   8.0800000e+01   2.3721970e+00   1.0000000e+00
   8.1000000e+01   2.3478780e+00   1.0000000e+00
   8.1200000e+01   2.3222940e+00   1.0000000e+00
   8.1400000e+01   2.2960790e+00   1.0000000e+00
   8.1600000e+01   2.2679690e+00   1.0000000e+00
   8.1800000e+01   2.2389110e+00   1.0000000e+00
   8.2000000e+01   2.2076430e+00   1.0000000e+00
   8.2200000e+01   2.1763740e+00   1.0000000e+00
   8.2400000e+01   2.1438420e+00   1.0000000e+00
   8.2600000e+01   2.1094150e+00   1.0000000e+00
   8.2800000e+01   2.0743570e+00   1.0000000e+00
   8.3000000e+01   2.0389820e+00   1.0000000e+00
   8.3200000e+01   2.0026600e+00   1.0000000e+00
   8.3400000e+01   1.9657060e+00   1.0000000e+00
   8.3600000e+01   1.9297000e+00   1.0000000e+00
   8.3800000e+01   1.8924300e+00   1.0000000e+00
   8.4000000e+01   1.8542130e+00   1.0000000e+00
   8.4200000e+01   1.8169440e+00   1.0000000e+00
   8.4400000e+01   1.7806220e+00   1.0000000e+00
   8.4600000e+01   1.7433520e+00   1.0000000e+00
   8.4800000e+01   1.7067140e+00   1.0000000e+00
   8.5000000e+01   1.6707080e+00   0.0000000e+00
   8.5200000e+01   1.6347020e+00   0.0000000e+00
   8.5400000e+01   1.6002750e+00   0.0000000e+00
   8.5600000e+01   1.5658480e+00   0.0000000e+00
   8.5800000e+01   1.5311050e+00   0.0000000e+00
   8.6000000e+01   1.4979410e+00   0.0000000e+00
   8.6200000e+01   1.4663570e+00   0.0000000e+00
   8.6400000e+01   1.4344570e+00   0.0000000e+00
   8.6600000e+01   1.4028720e+00   0.0000000e+00
   8.6800000e+01   1.3728670e+00   0.0000000e+00
   8.7000000e+01   1.3441250e+00   0.0000000e+00
   8.7200000e+01   1.3138040e+00   0.0000000e+00
   8.7400000e+01   1.2856940e+00   0.0000000e+00
   8.7600000e+01   1.2579000e+00   0.0000000e+00
   8.7800000e+01   1.2316850e+00   0.0000000e+00
   8.8000000e+01   1.2064170e+00   0.0000000e+00
   8.8200000e+01   1.1814660e+00   0.0000000e+00
   8.8400000e+01   1.1571460e+00   0.0000000e+00
   8.8600000e+01   1.1337730e+00   0.0000000e+00
   8.8800000e+01   1.1104010e+00   0.0000000e+00
   8.9000000e+01   1.0876600e+00   0.0000000e+00
   8.9200000e+01   1.0652350e+00   0.0000000e+00
   8.9400000e+01   1.0440730e+00   0.0000000e+00
   8.9600000e+01   1.0222800e+00   0.0000000e+00
   8.9800000e+01   1.0023820e+00   0.0000000e+00
   9.0000000e+01   9.8216800e-01   1.0000000e+00
   9.0200000e+01   9.6290200e-01   1.0000000e+00
   9.0400000e+01   9.4395100e-01   1.0000000e+00
   9.0600000e+01   9.2594800e-01   1.0000000e+00
   9.0800000e+01   9.0826100e-01   1.0000000e+00
   9.1000000e+01   8.9120500e-01   1.0000000e+00
   9.1200000e+01   8.7414900e-01   1.0000000e+00
   9.1400000e+01   8.5804100e-01   1.0000000e+00
   9.1600000e+01   8.4193300e-01   1.0000000e+00
   9.1800000e+01   8.2614100e-01   1.0000000e+00
   9.2000000e+01   8.1192800e-01   1.0000000e+00
   9.2200000e+01   7.9645200e-01   1.0000000e+00
   9.2400000e+01   7.8223900e-01   1.0000000e+00
   9.2600000e+01   7.6771000e-01   1.0000000e+00
   9.2800000e+01   7.5476000e-01   1.0000000e+00
   9.3000000e+01   7.4054700e-01   1.0000000e+00
   9.3200000e+01   7.2791400e-01   1.0000000e+00
   9.3400000e+01   7.1496400e-01   1.0000000e+00
   9.3600000e+01   7.0201400e-01   1.0000000e+00
   9.3800000e+01   6.8938100e-01   1.0000000e+00
   9.4000000e+01   6.7769400e-01   1.0000000e+00
   9.4200000e+01   6.6600800e-01   1.0000000e+00
   9.4400000e+01   6.5527000e-01   1.0000000e+00
   9.4600000e+01   6.4295200e-01   1.0000000e+00
   9.4800000e+01   6.3284500e-01   1.0000000e+00
   9.5000000e+01   6.2242200e-01   0.0000000e+00
   9.5200000e+01   6.1231500e-01   0.0000000e+00
   9.5400000e+01   6.0157600e-01   0.0000000e+00
   9.5600000e+01   5.9178500e-01   0.0000000e+00
   9.5800000e+01   5.8199400e-01   0.0000000e+00
   9.6000000e+01   5.7283400e-01   0.0000000e+00
   9.6200000e+01   5.6493800e-01   0.0000000e+00
   9.6400000e+01   5.5767400e-01   0.0000000e+00
   9.6600000e+01   5.5230400e-01   0.0000000e+00
   9.6800000e+01   5.4819800e-01   0.0000000e+00
   9.7000000e+01   5.4756700e-01   0.0000000e+00
   9.7200000e+01   5.4946200e-01   0.0000000e+00
   9.7400000e+01   5.5419900e-01   0.0000000e+00
   9.7600000e+01   5.6051600e-01   0.0000000e+00
   9.7800000e+01   5.7062300e-01   0.0000000e+00
   9.8000000e+01   5.8231000e-01   0.0000000e+00
   9.8200000e+01   5.9715400e-01   0.0000000e+00
   9.8400000e+01   6.1294600e-01   0.0000000e+00
   9.8600000e+01   6.3221300e-01   0.0000000e+00
   9.8800000e+01   6.5242700e-01   0.0000000e+00
   9.9000000e+01   6.7453600e-01   0.0000000e+00
   9.9200000e+01   6.9822400e-01   0.0000000e+00
   9.9400000e+01   7.2286000e-01   0.0000000e+00
   9.9600000e+01   7.5033900e-01   0.0000000e+00
   9.9800000e+01   7.8066000e-01   0.0000000e+00
   1.0000000e+02   8.0971700e-01   1.0000000e+00
   1.0020000e+02   8.4130200e-01   1.0000000e+00
   1.0040000e+02   8.7351800e-01   1.0000000e+00
   1.0060000e+02   9.0699700e-01   1.0000000e+00
   1.0080000e+02   9.4174000e-01   1.0000000e+00
   1.0100000e+02   9.7553500e-01   1.0000000e+00
   1.0120000e+02   1.0096460e+00   1.0000000e+00
   1.0140000e+02   1.0453370e+00   1.0000000e+00
   1.0160000e+02   1.0788160e+00   1.0000000e+00
   1.0180000e+02   1.1119800e+00   1.0000000e+00
   1.0200000e+02   1.1438800e+00   1.0000000e+00
   1.0220000e+02   1.1738850e+00   1.0000000e+00
   1.0240000e+02   1.2035750e+00   1.0000000e+00
   1.0260000e+02   1.2304210e+00   1.0000000e+00
   1.0280000e+02   1.2560050e+00   1.0000000e+00
   1.0300000e+02   1.2809560e+00   1.0000000e+00
   1.0320000e+02   1.3040130e+00   1.0000000e+00
   1.0340000e+02   1.3264380e+00   1.0000000e+00
   1.0360000e+02   1.3469680e+00   1.0000000e+00
   1.0380000e+02   1.3662340e+00   1.0000000e+00
   1.0400000e+02   1.3842370e+00   1.0000000e+00
   1.0420000e+02   1.3997140e+00   1.0000000e+00
   1.0440000e+02   1.4148740e+00   1.0000000e+00
   1.0460000e+02   1.4271920e+00   1.0000000e+00
   1.0480000e+02   1.4385630e+00   1.0000000e+00
   1.0500000e+02   1.4477220e+00   0.0000000e+00
   1.0520000e+02   1.4549870e+00   0.0000000e+00
   1.0540000e+02   1.4609880e+00   0.0000000e+00
   1.0560000e+02   1.4654090e+00   0.0000000e+00
   1.0580000e+02   1.4663570e+00   0.0000000e+00
   1.0600000e+02   1.4673040e+00   0.0000000e+00
   1.0620000e+02   1.4666730e+00   0.0000000e+00
   1.0640000e+02   1.4647780e+00   0.0000000e+00
   1.0660000e+02   1.4619350e+00   0.0000000e+00
   1.0680000e+02   1.4597240e+00   0.0000000e+00
   1.0700000e+02   1.4568820e+00   0.0000000e+00
   1.0720000e+02   1.4556180e+00   0.0000000e+00
   1.0740000e+02   1.4543550e+00   0.0000000e+00
   1.0760000e+02   1.4543550e+00   0.0000000e+00
   1.0780000e+02   1.4546710e+00   0.0000000e+00
   1.0800000e+02   1.4562500e+00   0.0000000e+00
   1.0820000e+02   1.4584610e+00   0.0000000e+00
   1.0840000e+02   1.4613030e+00   0.0000000e+00
   1.0860000e+02   1.4657250e+00   0.0000000e+00
   1.0880000e+02   1.4691990e+00   0.0000000e+00
   1.0900000e+02   1.4752010e+00   0.0000000e+00
   1.0920000e+02   1.4815170e+00   0.0000000e+00
   1.0940000e+02   1.4897290e+00   0.0000000e+00
   1.0960000e+02   1.4992050e+00   0.0000000e+00
   1.0980000e+02   1.5089960e+00   0.0000000e+00
   1.1000000e+02   1.5209980e+00   0.0000000e+00
   1.1020000e+02   1.5342630e+00   0.0000000e+00
   1.1040000e+02   1.5487920e+00   0.0000000e+00
   1.1060000e+02   1.5645840e+00   0.0000000e+00
   1.1080000e+02   1.5813240e+00   0.0000000e+00
   1.1100000e+02   1.5996430e+00   0.0000000e+00
   1.1120000e+02   1.6192250e+00   0.0000000e+00
   1.1140000e+02   1.6378600e+00   0.0000000e+00
   1.1160000e+02   1.6574430e+00   0.0000000e+00
   1.1180000e+02   1.6754460e+00   0.0000000e+00
   1.1200000e+02   1.6928170e+00   0.0000000e+00
   1.1220000e+02   1.7098730e+00   0.0000000e+00
   1.1240000e+02   1.7253490e+00   0.0000000e+00
   1.1260000e+02   1.7392460e+00   0.0000000e+00
   1.1280000e+02   1.7534590e+00   0.0000000e+00
   1.1300000e+02   1.7651450e+00   0.0000000e+00
   1.1320000e+02   1.7765160e+00   0.0000000e+00
   1.1340000e+02   1.7859910e+00   0.0000000e+00
   1.1360000e+02   1.7945190e+00   0.0000000e+00
   1.1380000e+02   1.8033620e+00   0.0000000e+00
   1.1400000e+02   1.8093630e+00   0.0000000e+00
   1.1420000e+02   1.8141010e+00   0.0000000e+00
   1.1440000e+02   1.8185230e+00   0.0000000e+00
   1.1460000e+02   1.8201020e+00   0.0000000e+00
   1.1480000e+02   1.8216810e+00   0.0000000e+00
   1.1500000e+02   1.8207340e+00   0.0000000e+00
   1.1520000e+02   1.8182070e+00   0.0000000e+00
   1.1540000e+02   1.8137850e+00   0.0000000e+00
   1.1560000e+02   1.8077840e+00   0.0000000e+00
   1.1580000e+02   1.8002040e+00   0.0000000e+00
   1.1600000e+02   1.7919920e+00   0.0000000e+00
   1.1620000e+02   1.7825170e+00   0.0000000e+00
   1.1640000e+02   1.7730410e+00   0.0000000e+00
   1.1660000e+02   1.7638820e+00   0.0000000e+00
   1.1680000e+02   1.7537750e+00   0.0000000e+00
   1.1700000e+02   1.7449310e+00   0.0000000e+00
   1.1720000e+02   1.7373510e+00   0.0000000e+00
   1.1740000e+02   1.7300870e+00   0.0000000e+00
   1.1760000e+02   1.7237700e+00   0.0000000e+00
   1.1780000e+02   1.7193480e+00   0.0000000e+00
   1.1800000e+02   1.7142940e+00   0.0000000e+00
   1.1820000e+02   1.7111360e+00   0.0000000e+00
   1.1840000e+02   1.7098730e+00   0.0000000e+00
   1.1860000e+02   1.7086090e+00   0.0000000e+00
   1.1880000e+02   1.7086090e+00   0.0000000e+00
   1.1900000e+02   1.7092410e+00   0.0000000e+00
   1.1920000e+02   1.7117680e+00   0.0000000e+00
   1.1940000e+02   1.7152420e+00   0.0000000e+00
   1.1960000e+02   1.7199800e+00   0.0000000e+00
   1.1980000e+02   1.7269280e+00   0.0000000e+00
   1.2000000e+02   1.7345080e+00   0.0000000e+00
   1.2020000e+02   1.7443000e+00   0.0000000e+00
   1.2040000e+02   1.7550380e+00   0.0000000e+00
   1.2060000e+02   1.7683040e+00   0.0000000e+00
   1.2080000e+02   1.7818850e+00   0.0000000e+00
   1.2100000e+02   1.7970460e+00   0.0000000e+00
   1.2120000e+02   1.8122060e+00   0.0000000e+00
   1.2140000e+02   1.8267350e+00   0.0000000e+00
   1.2160000e+02   1.8425270e+00   0.0000000e+00
   1.2180000e+02   1.8570560e+00   0.0000000e+00
   1.2200000e+02   1.8703210e+00   0.0000000e+00
   1.2220000e+02   1.8820080e+00   0.0000000e+00
   1.2240000e+02   1.8940100e+00   0.0000000e+00
   1.2260000e+02   1.9038010e+00   0.0000000e+00
   1.2280000e+02   1.9135920e+00   0.0000000e+00
   1.2300000e+02   1.9218040e+00   0.0000000e+00
   1.2320000e+02   1.9284370e+00   0.0000000e+00
   1.2340000e+02   1.9350690e+00   0.0000000e+00
   1.2360000e+02   1.9407550e+00   0.0000000e+00
   1.2380000e+02   1.9442290e+00   0.0000000e+00
   1.2400000e+02   1.9473870e+00   0.0000000e+00
   1.2420000e+02   1.9489670e+00   0.0000000e+00
   1.2440000e+02   1.9489670e+00   0.0000000e+00
   1.2460000e+02   1.9477030e+00   0.0000000e+00
   1.2480000e+02   1.9445450e+00   0.0000000e+00
   1.2500000e+02   1.9401230e+00   0.0000000e+00
   1.2520000e+02   1.9341220e+00   0.0000000e+00
   1.2540000e+02   1.9259100e+00   0.0000000e+00
   1.2560000e+02   1.9164350e+00   0.0000000e+00
   1.2580000e+02   1.9044330e+00   0.0000000e+00
   1.2600000e+02   1.8917990e+00   0.0000000e+00
   1.2620000e+02   1.8769540e+00   0.0000000e+00
   1.2640000e+02   1.8602140e+00   0.0000000e+00
   1.2660000e+02   1.8425270e+00   0.0000000e+00
   1.2680000e+02   1.8216810e+00   0.0000000e+00
   1.2700000e+02   1.8008360e+00   0.0000000e+00
   1.2720000e+02   1.7780950e+00   0.0000000e+00
   1.2740000e+02   1.7544070e+00   0.0000000e+00
   1.2760000e+02   1.7281920e+00   0.0000000e+00
   1.2780000e+02   1.7013450e+00   0.0000000e+00
   1.2800000e+02   1.6732350e+00   0.0000000e+00
   1.2820000e+02   1.6451250e+00   0.0000000e+00
   1.2840000e+02   1.6163830e+00   0.0000000e+00
   1.2860000e+02   1.5863780e+00   0.0000000e+00
   1.2880000e+02   1.5557410e+00   0.0000000e+00
   1.2900000e+02   1.5247880e+00   0.0000000e+00
   1.2920000e+02   1.4928880e+00   0.0000000e+00
   1.2940000e+02   1.4625670e+00   0.0000000e+00
   1.2960000e+02   1.4312980e+00   0.0000000e+00
   1.2980000e+02   1.4009770e+00   0.0000000e+00
   1.3000000e+02   1.3706560e+00   0.0000000e+00
   1.3020000e+02   1.3406510e+00   0.0000000e+00
   1.3040000e+02   1.3119090e+00   0.0000000e+00
   1.3060000e+02   1.2822200e+00   0.0000000e+00
   1.3080000e+02   1.2556890e+00   0.0000000e+00
   1.3100000e+02   1.2282110e+00   0.0000000e+00
   1.3120000e+02   1.2016800e+00   0.0000000e+00
   1.3140000e+02   1.1760960e+00   0.0000000e+00
   1.3160000e+02   1.1505130e+00   0.0000000e+00
   1.3180000e+02   1.1255610e+00   0.0000000e+00
   1.3200000e+02   1.1012410e+00   0.0000000e+00
   1.3220000e+02   1.0788160e+00   0.0000000e+00
   1.3240000e+02   1.0551280e+00   0.0000000e+00
   1.3260000e+02   1.0333350e+00   0.0000000e+00
   1.3280000e+02   1.0115420e+00   0.0000000e+00
   1.3300000e+02   9.9006400e-01   0.0000000e+00
   1.3320000e+02   9.7048200e-01   0.0000000e+00
   1.3340000e+02   9.5026800e-01   0.0000000e+00
   1.3360000e+02   9.3131700e-01   0.0000000e+00
   1.3380000e+02   9.1236700e-01   0.0000000e+00
   1.3400000e+02   8.9373200e-01   0.0000000e+00
   1.3420000e+02   8.7541300e-01   0.0000000e+00
   1.3440000e+02   8.5835700e-01   0.0000000e+00
   1.3460000e+02   8.4067000e-01   0.0000000e+00
   1.3480000e+02   8.2424600e-01   0.0000000e+00
   1.3500000e+02   8.0782200e-01   0.0000000e+00
   1.3520000e+02   7.9171400e-01   0.0000000e+00
   1.3540000e+02   7.7592200e-01   0.0000000e+00
   1.3560000e+02   7.6107700e-01   0.0000000e+00
   1.3580000e+02   7.4591700e-01   0.0000000e+00
   1.3600000e+02   7.3075600e-01   0.0000000e+00
   1.3620000e+02   7.1685900e-01   0.0000000e+00
   1.3640000e+02   7.0327800e-01   0.0000000e+00
   1.3660000e+02   6.8969700e-01   0.0000000e+00
   1.3680000e+02   6.7769400e-01   0.0000000e+00
   1.3700000e+02   6.6506100e-01   0.0000000e+00
   1.3720000e+02   6.5305900e-01   0.0000000e+00
   1.3740000e+02   6.4074100e-01   0.0000000e+00
   1.3760000e+02   6.2842300e-01   0.0000000e+00
   1.3780000e+02   6.1736800e-01   0.0000000e+00
   1.3800000e+02   6.0694500e-01   0.0000000e+00
   1.3820000e+02   5.9525900e-01   0.0000000e+00
   1.3840000e+02   5.8388900e-01   0.0000000e+00
   1.3860000e+02   5.7378200e-01   0.0000000e+00
   1.3880000e+02   5.6367500e-01   0.0000000e+00
   1.3900000e+02   5.5388400e-01   0.0000000e+00
   1.3920000e+02   5.4409200e-01   0.0000000e+00
   1.3940000e+02   5.3524900e-01   0.0000000e+00
   1.3960000e+02   5.2482600e-01   0.0000000e+00
   1.3980000e+02   5.1566600e-01   0.0000000e+00
   1.4000000e+02   5.0682300e-01   1.0000000e+00
   1.4020000e+02   4.9861100e-01   1.0000000e+00
   1.4040000e+02   4.9039900e-01   1.0000000e+00
   1.4060000e+02   4.8187100e-01   1.0000000e+00
   1.4080000e+02   4.7397500e-01   1.0000000e+00
   1.4100000e+02   4.6544700e-01   1.0000000e+00
   1.4120000e+02   4.5755100e-01   1.0000000e+00
   1.4140000e+02   4.5028700e-01   1.0000000e+00
   1.4160000e+02   4.4239100e-01   1.0000000e+00
   1.4180000e+02   4.3575800e-01   1.0000000e+00
   1.4200000e+02   4.2880900e-01   1.0000000e+00
   1.4220000e+02   4.2186100e-01   1.0000000e+00
   1.4240000e+02   4.1554400e-01   1.0000000e+00
   1.4260000e+02   4.0859500e-01   1.0000000e+00
   1.4280000e+02   4.0259400e-01   1.0000000e+00
   1.4300000e+02   3.9596200e-01   0.0000000e+00
   1.4320000e+02   3.9027600e-01   0.0000000e+00
   1.4340000e+02   3.8459100e-01   0.0000000e+00
   1.4360000e+02   3.7827400e-01   0.0000000e+00
   1.4380000e+02   3.7227300e-01   0.0000000e+00
   1.4400000e+02   3.6690400e-01   0.0000000e+00
   1.4420000e+02   3.6027100e-01   0.0000000e+00
   1.4440000e+02   3.5458600e-01   0.0000000e+00
   1.4460000e+02   3.4953300e-01   0.0000000e+00
   1.4480000e+02   3.4416300e-01   0.0000000e+00
   1.4500000e+02   3.3879400e-01   0.0000000e+00
   1.4520000e+02   3.3437200e-01   0.0000000e+00
   1.4540000e+02   3.2900300e-01   0.0000000e+00
   1.4560000e+02   3.2394900e-01   0.0000000e+00
   1.4580000e+02   3.1889600e-01   0.0000000e+00
   1.4600000e+02   3.1384200e-01   1.0000000e+00
   1.4620000e+02   3.0878900e-01   1.0000000e+00
   1.4640000e+02   3.0405100e-01   1.0000000e+00
   1.4660000e+02   2.9994500e-01   1.0000000e+00
   1.4680000e+02   2.9520700e-01   1.0000000e+00
   1.4700000e+02   2.9110100e-01   1.0000000e+00
   1.4720000e+02   2.8636400e-01   1.0000000e+00
   1.4740000e+02   2.8288900e-01   1.0000000e+00
   1.4760000e+02   2.7941500e-01   1.0000000e+00
   1.4780000e+02   2.7499300e-01   1.0000000e+00
   1.4800000e+02   2.7151900e-01   1.0000000e+00
   1.4820000e+02   2.6772900e-01   1.0000000e+00
   1.4840000e+02   2.6457000e-01   1.0000000e+00
   1.4860000e+02   2.6014900e-01   1.0000000e+00
   1.4880000e+02   2.5635900e-01   1.0000000e+00
   1.4900000e+02   2.5288400e-01   0.0000000e+00
   1.4920000e+02   2.4909400e-01   0.0000000e+00
   1.4940000e+02   2.4593600e-01   0.0000000e+00
   1.4960000e+02   2.4277700e-01   0.0000000e+00
   1.4980000e+02   2.3930300e-01   0.0000000e+00
   1.5000000e+02   2.3582900e-01   0.0000000e+00
   1.5020000e+02   2.3267000e-01   0.0000000e+00
   1.5040000e+02   2.2919600e-01   0.0000000e+00
   1.5060000e+02   2.2666900e-01   0.0000000e+00
   1.5080000e+02   2.2287900e-01   0.0000000e+00
   1.5100000e+02   2.2035200e-01   0.0000000e+00
   1.5120000e+02   2.1719400e-01   0.0000000e+00
   1.5140000e+02   2.1403500e-01   0.0000000e+00
   1.5160000e+02   2.1056100e-01   0.0000000e+00
   1.5180000e+02   2.0771900e-01   0.0000000e+00
   1.5200000e+02   2.0582300e-01   1.0000000e+00
   1.5220000e+02   2.0266500e-01   1.0000000e+00
   1.5240000e+02   1.9950700e-01   1.0000000e+00
   1.5260000e+02   1.9698000e-01   1.0000000e+00
   1.5280000e+02   1.9476900e-01   1.0000000e+00
   1.5300000e+02   1.9192600e-01   1.0000000e+00
   1.5320000e+02   1.8940000e-01   1.0000000e+00
   1.5340000e+02   1.8687300e-01   1.0000000e+00
   1.5360000e+02   1.8403000e-01   1.0000000e+00
   1.5380000e+02   1.8150400e-01   1.0000000e+00
   1.5400000e+02   1.7897700e-01   1.0000000e+00
   1.5420000e+02   1.7676600e-01   1.0000000e+00
   1.5440000e+02   1.7423900e-01   1.0000000e+00
   1.5460000e+02   1.7266000e-01   1.0000000e+00
   1.5480000e+02   1.7013300e-01   1.0000000e+00
   1.5500000e+02   1.6855400e-01   0.0000000e+00
   1.5520000e+02   1.6634300e-01   0.0000000e+00
   1.5540000e+02   1.6413200e-01   0.0000000e+00
   1.5560000e+02   1.6286900e-01   0.0000000e+00
   1.5580000e+02   1.6128900e-01   0.0000000e+00
   1.5600000e+02   1.5971000e-01   0.0000000e+00
   1.5620000e+02   1.5813100e-01   0.0000000e+00
   1.5640000e+02   1.5876300e-01   0.0000000e+00
   1.5660000e+02   1.6128900e-01   0.0000000e+00
   1.5680000e+02   1.6476400e-01   0.0000000e+00
   1.5700000e+02   1.7076500e-01   0.0000000e+00
   1.5720000e+02   1.7929300e-01   0.0000000e+00
   1.5740000e+02   1.9097900e-01   0.0000000e+00
   1.5760000e+02   2.0550800e-01   0.0000000e+00
   1.5780000e+02   2.2256300e-01   0.0000000e+00
   1.5800000e+02   2.4119800e-01   0.0000000e+00
   1.5820000e+02   2.6172800e-01   0.0000000e+00
   1.5840000e+02   2.8383700e-01   0.0000000e+00
   1.5860000e+02   3.0847300e-01   0.0000000e+00
   1.5880000e+02   3.3468800e-01   0.0000000e+00
   1.5900000e+02   3.6185000e-01   0.0000000e+00
   1.5920000e+02   3.8869700e-01   0.0000000e+00
   1.5940000e+02   4.1680700e-01   0.0000000e+00
   1.5960000e+02   4.4554900e-01   0.0000000e+00
   1.5980000e+02   4.7239600e-01   0.0000000e+00
   1.6000000e+02   4.9861100e-01   0.0000000e+00
   1.6020000e+02   5.2419400e-01   0.0000000e+00
   1.6040000e+02   5.4788300e-01   0.0000000e+00
   1.6060000e+02   5.7062300e-01   0.0000000e+00
   1.6080000e+02   5.9083700e-01   0.0000000e+00
   1.6100000e+02   6.1199900e-01   0.0000000e+00
   1.6120000e+02   6.3126500e-01   0.0000000e+00
   1.6140000e+02   6.4958400e-01   0.0000000e+00
   1.6160000e+02   6.6695600e-01   0.0000000e+00
   1.6180000e+02   6.8432700e-01   0.0000000e+00
   1.6200000e+02   7.0106700e-01   0.0000000e+00
   1.6220000e+02   7.1970200e-01   0.0000000e+00
   1.6240000e+02   7.3738900e-01   0.0000000e+00
   1.6260000e+02   7.5665500e-01   0.0000000e+00
   1.6280000e+02   7.7718500e-01   0.0000000e+00
   1.6300000e+02   7.9961000e-01   0.0000000e+00
   1.6320000e+02   8.2266700e-01   0.0000000e+00
   1.6340000e+02   8.4856600e-01   0.0000000e+00
   1.6360000e+02   8.7572900e-01   0.0000000e+00
   1.6380000e+02   9.0383900e-01   0.0000000e+00
   1.6400000e+02   9.3352800e-01   0.0000000e+00
   1.6420000e+02   9.6321700e-01   0.0000000e+00
   1.6440000e+02   9.9322300e-01   0.0000000e+00
   1.6460000e+02   1.0238590e+00   0.0000000e+00
   1.6480000e+02   1.0544960e+00   0.0000000e+00
   1.6500000e+02   1.0838700e+00   0.0000000e+00
   1.6520000e+02   1.1132430e+00   0.0000000e+00
   1.6540000e+02   1.1394580e+00   0.0000000e+00
   1.6560000e+02   1.1637780e+00   0.0000000e+00
   1.6580000e+02   1.1862030e+00   0.0000000e+00
   1.6600000e+02   1.2057860e+00   0.0000000e+00
   1.6620000e+02   1.2215780e+00   0.0000000e+00
   1.6640000e+02   1.2364220e+00   0.0000000e+00
   1.6660000e+02   1.2477930e+00   0.0000000e+00
   1.6680000e+02   1.2579000e+00   0.0000000e+00
   1.6700000e+02   1.2651640e+00   0.0000000e+00
   1.6720000e+02   1.2717970e+00   0.0000000e+00
   1.6740000e+02   1.2765350e+00   0.0000000e+00
   1.6760000e+02   1.2809560e+00   0.0000000e+00
   1.6780000e+02   1.2847470e+00   0.0000000e+00
   1.6800000e+02   1.2869580e+00   0.0000000e+00
   1.6820000e+02   1.2904320e+00   0.0000000e+00
   1.6840000e+02   1.2954850e+00   0.0000000e+00
   1.6860000e+02   1.3014860e+00   0.0000000e+00
   1.6880000e+02   1.3081190e+00   0.0000000e+00
   1.6900000e+02   1.3182260e+00   0.0000000e+00
   1.6920000e+02   1.3302280e+00   0.0000000e+00
   1.6940000e+02   1.3428620e+00   0.0000000e+00
   1.6960000e+02   1.3589700e+00   0.0000000e+00
   1.6980000e+02   1.3757100e+00   0.0000000e+00
   1.7000000e+02   1.3933970e+00   0.0000000e+00
   1.7020000e+02   1.4129790e+00   0.0000000e+00
   1.7040000e+02   1.4319300e+00   0.0000000e+00
   1.7060000e+02   1.4511960e+00   0.0000000e+00
   1.7080000e+02   1.4704630e+00   0.0000000e+00
   1.7100000e+02   1.4897290e+00   0.0000000e+00
   1.7120000e+02   1.5074170e+00   0.0000000e+00
   1.7140000e+02   1.5244720e+00   0.0000000e+00
   1.7160000e+02   1.5380530e+00   0.0000000e+00
   1.7180000e+02   1.5500560e+00   0.0000000e+00
   1.7200000e+02   1.5601630e+00   0.0000000e+00
   1.7220000e+02   1.5671110e+00   0.0000000e+00
   1.7240000e+02   1.5721650e+00   0.0000000e+00
   1.7260000e+02   1.5746910e+00   0.0000000e+00
   1.7280000e+02   1.5756390e+00   0.0000000e+00
   1.7300000e+02   1.5750070e+00   0.0000000e+00
   1.7320000e+02   1.5740600e+00   0.0000000e+00
   1.7340000e+02   1.5709010e+00   0.0000000e+00
   1.7360000e+02   1.5677430e+00   0.0000000e+00
   1.7380000e+02   1.5630050e+00   0.0000000e+00
   1.7400000e+02   1.5582680e+00   0.0000000e+00
   1.7420000e+02   1.5528980e+00   0.0000000e+00
   1.7440000e+02   1.5472130e+00   0.0000000e+00
   1.7460000e+02   1.5412120e+00   0.0000000e+00
   1.7480000e+02   1.5345790e+00   0.0000000e+00
   1.7500000e+02   1.5285780e+00   0.0000000e+00
   1.7520000e+02   1.5216300e+00   0.0000000e+00
   1.7540000e+02   1.5146810e+00   0.0000000e+00
   1.7560000e+02   1.5067850e+00   0.0000000e+00
   1.7580000e+02   1.4985730e+00   0.0000000e+00
   1.7600000e+02   1.4890980e+00   0.0000000e+00
   1.7620000e+02   1.4786750e+00   0.0000000e+00
   1.7640000e+02   1.4673040e+00   0.0000000e+00
   1.7660000e+02   1.4556180e+00   0.0000000e+00
   1.7680000e+02   1.4420370e+00   0.0000000e+00
   1.7700000e+02   1.4271920e+00   0.0000000e+00
   1.7720000e+02   1.4107680e+00   0.0000000e+00
   1.7740000e+02   1.3940290e+00   0.0000000e+00
   1.7760000e+02   1.3744460e+00   0.0000000e+00
   1.7780000e+02   1.3554960e+00   0.0000000e+00
   1.7800000e+02   1.3343340e+00   0.0000000e+00
   1.7820000e+02   1.3125410e+00   0.0000000e+00
   1.7840000e+02   1.2894840e+00   0.0000000e+00
   1.7860000e+02   1.2654800e+00   0.0000000e+00
   1.7880000e+02   1.2417920e+00   0.0000000e+00
   1.7900000e+02   1.2174720e+00   0.0000000e+00
   1.7920000e+02   1.1925200e+00   0.0000000e+00
   1.7940000e+02   1.1675680e+00   0.0000000e+00
   1.7960000e+02   1.1426170e+00   0.0000000e+00
   1.7980000e+02   1.1170330e+00   0.0000000e+00
   1.8000000e+02   1.0927130e+00   1.0000000e+00
   1.8020000e+02   1.0687090e+00   1.0000000e+00
   1.8040000e+02   1.0456530e+00   1.0000000e+00
   1.8060000e+02   1.0222800e+00   1.0000000e+00
   1.8080000e+02   9.9890800e-01   1.0000000e+00
   1.8100000e+02   9.7711500e-01   1.0000000e+00
   1.8120000e+02   9.5595300e-01   1.0000000e+00
   1.8140000e+02   9.3510700e-01   1.0000000e+00
   1.8160000e+02   9.1489300e-01   1.0000000e+00
   1.8180000e+02   8.9531100e-01   1.0000000e+00
   1.8200000e+02   8.7604400e-01   0.0000000e+00
   1.8220000e+02   8.5804100e-01   0.0000000e+00
   1.8240000e+02   8.4003800e-01   0.0000000e+00
   1.8260000e+02   8.2171900e-01   0.0000000e+00
   1.8280000e+02   8.0434800e-01   0.0000000e+00
   1.8300000e+02   7.8729200e-01   0.0000000e+00
   1.8320000e+02   7.7055300e-01   0.0000000e+00
   1.8340000e+02   7.5412900e-01   0.0000000e+00
   1.8360000e+02   7.3802100e-01   0.0000000e+00
   1.8380000e+02   7.2222800e-01   0.0000000e+00
   1.8400000e+02   7.0770000e-01   1.0000000e+00
   1.8420000e+02   6.9253900e-01   1.0000000e+00
   1.8440000e+02   6.7832600e-01   1.0000000e+00
   1.8460000e+02   6.6442900e-01   1.0000000e+00
   1.8480000e+02   6.5147900e-01   1.0000000e+00
   1.8500000e+02   6.3884600e-01   1.0000000e+00
   1.8520000e+02   6.2652800e-01   1.0000000e+00
   1.8540000e+02   6.1389400e-01   1.0000000e+00
   1.8560000e+02   6.0189200e-01   1.0000000e+00
   1.8580000e+02   5.9052100e-01   1.0000000e+00
   1.8600000e+02   5.7851900e-01   0.0000000e+00
   1.8620000e+02   5.6778100e-01   0.0000000e+00
   1.8640000e+02   5.5641000e-01   0.0000000e+00
   1.8660000e+02   5.4598700e-01   0.0000000e+00
   1.8680000e+02   5.3588000e-01   0.0000000e+00
   1.8700000e+02   5.2514200e-01   0.0000000e+00
   1.8720000e+02   5.1440300e-01   0.0000000e+00
   1.8740000e+02   5.0492800e-01   0.0000000e+00
   1.8760000e+02   4.9482100e-01   0.0000000e+00
   1.8780000e+02   4.8597700e-01   0.0000000e+00
   1.8800000e+02   4.7587000e-01   1.0000000e+00
   1.8820000e+02   4.6797400e-01   1.0000000e+00
   1.8840000e+02   4.5881500e-01   1.0000000e+00
   1.8860000e+02   4.5060300e-01   1.0000000e+00
   1.8880000e+02   4.4239100e-01   1.0000000e+00
   1.8900000e+02   4.3417900e-01   1.0000000e+00
   1.8920000e+02   4.2628300e-01   1.0000000e+00
   1.8940000e+02   4.1933400e-01   1.0000000e+00
   1.8960000e+02   4.1175400e-01   1.0000000e+00
   1.8980000e+02   4.0417400e-01   1.0000000e+00
   1.9000000e+02   3.9722500e-01   0.0000000e+00
   1.9020000e+02   3.9059200e-01   0.0000000e+00
   1.9040000e+02   3.8396000e-01   0.0000000e+00
   1.9060000e+02   3.7701100e-01   0.0000000e+00
   1.9080000e+02   3.7006200e-01   0.0000000e+00
   1.9100000e+02   3.6406100e-01   0.0000000e+00
   1.9120000e+02   3.5742900e-01   0.0000000e+00
   1.9140000e+02   3.5205900e-01   0.0000000e+00
   1.9160000e+02   3.4669000e-01   0.0000000e+00
   1.9180000e+02   3.4005700e-01   0.0000000e+00
   1.9200000e+02   3.3437200e-01   0.0000000e+00
   1.9220000e+02   3.2837100e-01   0.0000000e+00
   1.9240000e+02   3.2300200e-01   0.0000000e+00
   1.9260000e+02   3.1763200e-01   0.0000000e+00
   1.9280000e+02   3.1289500e-01   0.0000000e+00
   1.9300000e+02   3.0784100e-01   0.0000000e+00
   1.9320000e+02   3.0278800e-01   0.0000000e+00
   1.9340000e+02   2.9741800e-01   0.0000000e+00
   1.9360000e+02   2.9331200e-01   0.0000000e+00
   1.9380000e+02   2.8825900e-01   0.0000000e+00
   1.9400000e+02   2.8415300e-01   0.0000000e+00
   1.9420000e+02   2.7941500e-01   0.0000000e+00
   1.9440000e+02   2.7467700e-01   0.0000000e+00
   1.9460000e+02   2.7057200e-01   0.0000000e+00
   1.9480000e+02   2.6678100e-01   0.0000000e+00
   1.9500000e+02   2.6204400e-01   0.0000000e+00
   1.9520000e+02   2.5730600e-01   0.0000000e+00
   1.9540000e+02   2.5383200e-01   0.0000000e+00
   1.9560000e+02   2.4972600e-01   0.0000000e+00
   1.9580000e+02   2.4656700e-01   0.0000000e+00
   1.9600000e+02   2.4372500e-01   0.0000000e+00
   1.9620000e+02   2.4119800e-01   0.0000000e+00
   1.9640000e+02   2.4088200e-01   0.0000000e+00
   1.9660000e+02   2.4183000e-01   0.0000000e+00
   1.9680000e+02   2.4435600e-01   0.0000000e+00
   1.9700000e+02   2.5067300e-01   0.0000000e+00
   1.9720000e+02   2.5983300e-01   0.0000000e+00
   1.9740000e+02   2.7057200e-01   0.0000000e+00
   1.9760000e+02   2.8383700e-01   0.0000000e+00
   1.9780000e+02   2.9962900e-01   0.0000000e+00
   1.9800000e+02   3.1700100e-01   0.0000000e+00
   1.9820000e+02   3.3500400e-01   0.0000000e+00
   1.9840000e+02   3.5332300e-01   0.0000000e+00
   1.9860000e+02   3.7227300e-01   0.0000000e+00
   1.9880000e+02   3.9027600e-01   0.0000000e+00
   1.9900000e+02   4.0764800e-01   0.0000000e+00
   1.9920000e+02   4.2533500e-01   0.0000000e+00
   1.9940000e+02   4.3986400e-01   0.0000000e+00
   1.9960000e+02   4.5534000e-01   0.0000000e+00
   1.9980000e+02   4.6923700e-01   0.0000000e+00
   2.0000000e+02   4.8345000e-01   0.0000000e+00
   2.0020000e+02   4.9797900e-01   0.0000000e+00
   2.0040000e+02   5.1377100e-01   0.0000000e+00
   2.0060000e+02   5.2987900e-01   0.0000000e+00
   2.0080000e+02   5.4819800e-01   0.0000000e+00
   2.0100000e+02   5.6746500e-01   0.0000000e+00
   2.0120000e+02   5.9083700e-01   0.0000000e+00
   2.0140000e+02   6.1515700e-01   0.0000000e+00
   2.0160000e+02   6.4105700e-01   0.0000000e+00
   2.0180000e+02   6.6853500e-01   0.0000000e+00
   2.0200000e+02   6.9727700e-01   0.0000000e+00
   2.0220000e+02   7.2696600e-01   0.0000000e+00
   2.0240000e+02   7.5602400e-01   0.0000000e+00
   2.0260000e+02   7.8445000e-01   0.0000000e+00
   2.0280000e+02   8.1256000e-01   0.0000000e+00
   2.0300000e+02   8.3940700e-01   0.0000000e+00
   2.0320000e+02   8.6372700e-01   0.0000000e+00
   2.0340000e+02   8.8741500e-01   0.0000000e+00
   2.0360000e+02   9.0952400e-01   0.0000000e+00
   2.0380000e+02   9.2942200e-01   0.0000000e+00
   2.0400000e+02   9.4774100e-01   0.0000000e+00
   2.0420000e+02   9.6511200e-01   0.0000000e+00
   2.0440000e+02   9.8343100e-01   0.0000000e+00
   2.0460000e+02   1.0014350e+00   0.0000000e+00
   2.0480000e+02   1.0197530e+00   0.0000000e+00
   2.0500000e+02   1.0387040e+00   0.0000000e+00
   2.0520000e+02   1.0592340e+00   0.0000000e+00
   2.0540000e+02   1.0803960e+00   0.0000000e+00
   2.0560000e+02   1.1018730e+00   0.0000000e+00
   2.0580000e+02   1.1236660e+00   0.0000000e+00
   2.0600000e+02   1.1457750e+00   0.0000000e+00
   2.0620000e+02   1.1675680e+00   0.0000000e+00
   2.0640000e+02   1.1877820e+00   0.0000000e+00
   2.0660000e+02   1.2073650e+00   0.0000000e+00
   2.0680000e+02   1.2253680e+00   0.0000000e+00
   2.0700000e+02   1.2417920e+00   0.0000000e+00
   2.0720000e+02   1.2563210e+00   0.0000000e+00
   2.0740000e+02   1.2686390e+00   0.0000000e+00
   2.0760000e+02   1.2803250e+00   0.0000000e+00
   2.0780000e+02   1.2894840e+00   0.0000000e+00
   2.0800000e+02   1.2967490e+00   0.0000000e+00
   2.0820000e+02   1.3027500e+00   0.0000000e+00
   2.0840000e+02   1.3074870e+00   0.0000000e+00
   2.0860000e+02   1.3106460e+00   0.0000000e+00
   2.0880000e+02   1.3112770e+00   0.0000000e+00
   2.0900000e+02   1.3115930e+00   0.0000000e+00
   2.0920000e+02   1.3096980e+00   0.0000000e+00
   2.0940000e+02   1.3071720e+00   0.0000000e+00
   2.0960000e+02   1.3033810e+00   0.0000000e+00
   2.0980000e+02   1.2986440e+00   0.0000000e+00
   2.1000000e+02   1.2939060e+00   1.0000000e+00
   2.1020000e+02   1.2860100e+00   1.0000000e+00
   2.1040000e+02   1.2790610e+00   1.0000000e+00
   2.1060000e+02   1.2711650e+00   1.0000000e+00
   2.1080000e+02   1.2613740e+00   1.0000000e+00
   2.1100000e+02   1.2522150e+00   0.0000000e+00
   2.1120000e+02   1.2436870e+00   0.0000000e+00
   2.1140000e+02   1.2326320e+00   0.0000000e+00
   2.1160000e+02   1.2215780e+00   0.0000000e+00
   2.1180000e+02   1.2098920e+00   0.0000000e+00
   2.1200000e+02   1.1972580e+00   1.0000000e+00
   2.1220000e+02   1.1830450e+00   1.0000000e+00
   2.1240000e+02   1.1694640e+00   1.0000000e+00
   2.1260000e+02   1.1539870e+00   1.0000000e+00
   2.1280000e+02   1.1391430e+00   1.0000000e+00
   2.1300000e+02   1.1220870e+00   0.0000000e+00
   2.1320000e+02   1.1053470e+00   0.0000000e+00
   2.1340000e+02   1.0876600e+00   0.0000000e+00
   2.1360000e+02   1.0690250e+00   0.0000000e+00
   2.1380000e+02   1.0494430e+00   0.0000000e+00
   2.1400000e+02   1.0292290e+00   1.0000000e+00
   2.1420000e+02   1.0086990e+00   1.0000000e+00
   2.1440000e+02   9.8848500e-01   1.0000000e+00
   2.1460000e+02   9.6763900e-01   1.0000000e+00
   2.1480000e+02   9.4710900e-01   1.0000000e+00
   2.1500000e+02   9.2752700e-01   0.0000000e+00
   2.1520000e+02   9.0731300e-01   0.0000000e+00
   2.1540000e+02   8.8804700e-01   0.0000000e+00
   2.1560000e+02   8.6814800e-01   0.0000000e+00
   2.1580000e+02   8.4919800e-01   0.0000000e+00
   2.1600000e+02   8.2898400e-01   0.0000000e+00
   2.1620000e+02   8.1066500e-01   0.0000000e+00
   2.1640000e+02   7.9234600e-01   0.0000000e+00
   2.1660000e+02   7.7465900e-01   0.0000000e+00
   2.1680000e+02   7.5728700e-01   0.0000000e+00
   2.1700000e+02   7.4023200e-01   0.0000000e+00
   2.1720000e+02   7.2286000e-01   0.0000000e+00
   2.1740000e+02   7.0738400e-01   0.0000000e+00
   2.1760000e+02   6.9222300e-01   0.0000000e+00
   2.1780000e+02   6.7674700e-01   0.0000000e+00
   2.1800000e+02   6.6253400e-01   0.0000000e+00
   2.1820000e+02   6.4895300e-01   0.0000000e+00
   2.1840000e+02   6.3537100e-01   0.0000000e+00
   2.1860000e+02   6.2147400e-01   0.0000000e+00
   2.1880000e+02   6.0852500e-01   0.0000000e+00
   2.1900000e+02   5.9557500e-01   0.0000000e+00
   2.1920000e+02   5.8294100e-01   0.0000000e+00
   2.1940000e+02   5.7093900e-01   0.0000000e+00
   2.1960000e+02   5.5893700e-01   0.0000000e+00
   2.1980000e+02   5.4725100e-01   0.0000000e+00
   2.2000000e+02   5.3556500e-01   0.0000000e+00
   2.2020000e+02   5.2419400e-01   0.0000000e+00
   2.2040000e+02   5.1471900e-01   0.0000000e+00
   2.2060000e+02   5.0398000e-01   0.0000000e+00
   2.2080000e+02   4.9324200e-01   0.0000000e+00
   2.2100000e+02   4.8376600e-01   0.0000000e+00
   2.2120000e+02   4.7460700e-01   0.0000000e+00
   2.2140000e+02   4.6544700e-01   0.0000000e+00
   2.2160000e+02   4.5597200e-01   0.0000000e+00
   2.2180000e+02   4.4586500e-01   0.0000000e+00
   2.2200000e+02   4.3733700e-01   0.0000000e+00
   2.2220000e+02   4.2912500e-01   0.0000000e+00
   2.2240000e+02   4.2122900e-01   0.0000000e+00
   2.2260000e+02   4.1270100e-01   0.0000000e+00
   2.2280000e+02   4.0480500e-01   0.0000000e+00
   2.2300000e+02   3.9690900e-01   0.0000000e+00
   2.2320000e+02   3.8964500e-01   0.0000000e+00
   2.2340000e+02   3.8301200e-01   0.0000000e+00
   2.2360000e+02   3.7637900e-01   0.0000000e+00
   2.2380000e+02   3.6848300e-01   0.0000000e+00
   2.2400000e+02   3.6185000e-01   0.0000000e+00
   2.2420000e+02   3.5521800e-01   0.0000000e+00
   2.2440000e+02   3.4858500e-01   0.0000000e+00
   2.2460000e+02   3.4195200e-01   0.0000000e+00
   2.2480000e+02   3.3595100e-01   0.0000000e+00
   2.2500000e+02   3.2995000e-01   0.0000000e+00
   2.2520000e+02   3.2394900e-01   0.0000000e+00
   2.2540000e+02   3.1858000e-01   0.0000000e+00
   2.2560000e+02   3.1321000e-01   0.0000000e+00
   2.2580000e+02   3.0910400e-01   0.0000000e+00
   2.2600000e+02   3.0468300e-01   0.0000000e+00
   2.2620000e+02   3.0184000e-01   0.0000000e+00
   2.2640000e+02   2.9994500e-01   0.0000000e+00
   2.2660000e+02   3.0089300e-01   0.0000000e+00
   2.2680000e+02   3.0310300e-01   0.0000000e+00
   2.2700000e+02   3.0720900e-01   0.0000000e+00
   2.2720000e+02   3.1321000e-01   0.0000000e+00
   2.2740000e+02   3.1984300e-01   0.0000000e+00
   2.2760000e+02   3.2773900e-01   0.0000000e+00
   2.2780000e+02   3.3595100e-01   0.0000000e+00
   2.2800000e+02   3.4479500e-01   0.0000000e+00
   2.2820000e+02   3.5458600e-01   0.0000000e+00
   2.2840000e+02   3.6406100e-01   0.0000000e+00
   2.2860000e+02   3.7669500e-01   0.0000000e+00
   2.2880000e+02   3.8964500e-01   0.0000000e+00
   2.2900000e+02   4.0354200e-01   0.0000000e+00
   2.2920000e+02   4.1838700e-01   0.0000000e+00
   2.2940000e+02   4.3449500e-01   0.0000000e+00
   2.2960000e+02   4.5060300e-01   0.0000000e+00
   2.2980000e+02   4.6639500e-01   0.0000000e+00
   2.3000000e+02   4.8123900e-01   1.0000000e+00
   2.3020000e+02   4.9766300e-01   1.0000000e+00
   2.3040000e+02   5.1440300e-01   1.0000000e+00
   2.3060000e+02   5.3209000e-01   0.0000000e+00
   2.3080000e+02   5.5135700e-01   0.0000000e+00
   2.3100000e+02   5.7157100e-01   1.0000000e+00
   2.3120000e+02   5.9210100e-01   1.0000000e+00
   2.3140000e+02   6.1326200e-01   1.0000000e+00
   2.3160000e+02   6.3379200e-01   0.0000000e+00
   2.3180000e+02   6.5463800e-01   0.0000000e+00
   2.3200000e+02   6.7327300e-01   1.0000000e+00
   2.3220000e+02   6.9285500e-01   1.0000000e+00
   2.3240000e+02   7.1022600e-01   1.0000000e+00
   2.3260000e+02   7.2665000e-01   0.0000000e+00
   2.3280000e+02   7.4181100e-01   0.0000000e+00
   2.3300000e+02   7.5634000e-01   0.0000000e+00
   2.3320000e+02   7.6992100e-01   0.0000000e+00
   2.3340000e+02   7.8287000e-01   0.0000000e+00
   2.3360000e+02   7.9455700e-01   0.0000000e+00
   2.3380000e+02   8.0466400e-01   0.0000000e+00
   2.3400000e+02   8.1508700e-01   0.0000000e+00
   2.3420000e+02   8.2266700e-01   0.0000000e+00
   2.3440000e+02   8.2993100e-01   0.0000000e+00
   2.3460000e+02   8.3593200e-01   0.0000000e+00
   2.3480000e+02   8.4098600e-01   0.0000000e+00
   2.3500000e+02   8.4414400e-01   0.0000000e+00
   2.3520000e+02   8.4667100e-01   0.0000000e+00
   2.3540000e+02   8.4919800e-01   0.0000000e+00
   2.3560000e+02   8.4888200e-01   0.0000000e+00
   2.3580000e+02   8.4856600e-01   0.0000000e+00
   2.3600000e+02   8.4667100e-01   0.0000000e+00
   2.3620000e+02   8.4382800e-01   0.0000000e+00
   2.3640000e+02   8.4035400e-01   0.0000000e+00
   2.3660000e+02   8.3466900e-01   0.0000000e+00
   2.3680000e+02   8.3024700e-01   0.0000000e+00
   2.3700000e+02   8.2329900e-01   0.0000000e+00
   2.3720000e+02   8.1571800e-01   0.0000000e+00
   2.3740000e+02   8.0782200e-01   0.0000000e+00
   2.3760000e+02   7.9897900e-01   0.0000000e+00
   2.3780000e+02   7.8824000e-01   0.0000000e+00
   2.3800000e+02   7.7750100e-01   0.0000000e+00
   2.3820000e+02   7.6581500e-01   0.0000000e+00
   2.3840000e+02   7.5381300e-01   0.0000000e+00
   2.3860000e+02   7.4117900e-01   0.0000000e+00
   2.3880000e+02   7.2822900e-01   0.0000000e+00
   2.3900000e+02   7.1464800e-01   0.0000000e+00
   2.3920000e+02   7.0075100e-01   0.0000000e+00
   2.3940000e+02   6.8653800e-01   0.0000000e+00
   2.3960000e+02   6.7264100e-01   0.0000000e+00
   2.3980000e+02   6.5906000e-01   0.0000000e+00
   2.4000000e+02   6.4484700e-01   0.0000000e+00
   2.4020000e+02   6.3095000e-01   0.0000000e+00
   2.4040000e+02   6.1673700e-01   0.0000000e+00
   2.4060000e+02   6.0315500e-01   0.0000000e+00
   2.4080000e+02   5.8957400e-01   0.0000000e+00
   2.4100000e+02   5.7599300e-01   0.0000000e+00
   2.4120000e+02   5.6335900e-01   0.0000000e+00
   2.4140000e+02   5.5040900e-01   0.0000000e+00
   2.4160000e+02   5.3809100e-01   0.0000000e+00
   2.4180000e+02   5.2577300e-01   0.0000000e+00
   2.4200000e+02   5.1440300e-01   0.0000000e+00
   2.4220000e+02   5.0208500e-01   0.0000000e+00
   2.4240000e+02   4.9103100e-01   0.0000000e+00
   2.4260000e+02   4.8060800e-01   0.0000000e+00
   2.4280000e+02   4.7018500e-01   0.0000000e+00
   2.4300000e+02   4.6039400e-01   0.0000000e+00
   2.4320000e+02   4.5091800e-01   0.0000000e+00
   2.4340000e+02   4.4144300e-01   0.0000000e+00
   2.4360000e+02   4.3165200e-01   0.0000000e+00
   2.4380000e+02   4.2249200e-01   0.0000000e+00
   2.4400000e+02   4.1364900e-01   0.0000000e+00
   2.4420000e+02   4.0480500e-01   0.0000000e+00
   2.4440000e+02   3.9659300e-01   0.0000000e+00
   2.4460000e+02   3.8869700e-01   0.0000000e+00
   2.4480000e+02   3.8080100e-01   0.0000000e+00
   2.4500000e+02   3.7290500e-01   1.0000000e+00
   2.4520000e+02   3.6564100e-01   1.0000000e+00
   2.4540000e+02   3.5869200e-01   0.0000000e+00
   2.4560000e+02   3.5111200e-01   1.0000000e+00
   2.4580000e+02   3.4511100e-01   1.0000000e+00
   2.4600000e+02   3.4037300e-01   0.0000000e+00
   2.4620000e+02   3.3532000e-01   1.0000000e+00
   2.4640000e+02   3.3342400e-01   1.0000000e+00
   2.4660000e+02   3.3089800e-01   0.0000000e+00
   2.4680000e+02   3.2963400e-01   0.0000000e+00
   2.4700000e+02   3.3058200e-01   0.0000000e+00
   2.4720000e+02   3.3247700e-01   0.0000000e+00
   2.4740000e+02   3.3532000e-01   0.0000000e+00
   2.4760000e+02   3.4005700e-01   0.0000000e+00
   2.4780000e+02   3.4574200e-01   0.0000000e+00
   2.4800000e+02   3.5332300e-01   0.0000000e+00
   2.4820000e+02   3.6121900e-01   0.0000000e+00
   2.4840000e+02   3.6943100e-01   0.0000000e+00
   2.4860000e+02   3.7953800e-01   0.0000000e+00
   2.4880000e+02   3.8932900e-01   0.0000000e+00
   2.4900000e+02   4.0006800e-01   0.0000000e+00
   2.4920000e+02   4.1112200e-01   0.0000000e+00
   2.4940000e+02   4.2154500e-01   0.0000000e+00
   2.4960000e+02   4.3165200e-01   0.0000000e+00
   2.4980000e+02   4.4081100e-01   0.0000000e+00
   2.5000000e+02   4.4965500e-01   0.0000000e+00
   2.5020000e+02   4.5723500e-01   0.0000000e+00
   2.5040000e+02   4.6450000e-01   0.0000000e+00
   2.5060000e+02   4.7176400e-01   0.0000000e+00
   2.5080000e+02   4.7744900e-01   0.0000000e+00
   2.5100000e+02   4.8439800e-01   0.0000000e+00
   2.5120000e+02   4.9039900e-01   0.0000000e+00
   2.5140000e+02   4.9671600e-01   0.0000000e+00
   2.5160000e+02   5.0240100e-01   0.0000000e+00
   2.5180000e+02   5.0713900e-01   0.0000000e+00
   2.5200000e+02   5.1250800e-01   0.0000000e+00
   2.5220000e+02   5.1693000e-01   0.0000000e+00
   2.5240000e+02   5.2103600e-01   0.0000000e+00
   2.5260000e+02   5.2577300e-01   0.0000000e+00
   2.5280000e+02   5.2924800e-01   0.0000000e+00
   2.5300000e+02   5.3272200e-01   0.0000000e+00
   2.5320000e+02   5.3588000e-01   0.0000000e+00
   2.5340000e+02   5.3872300e-01   0.0000000e+00
   2.5360000e+02   5.4061800e-01   0.0000000e+00
   2.5380000e+02   5.4188200e-01   0.0000000e+00
   2.5400000e+02   5.4282900e-01   0.0000000e+00
   2.5420000e+02   5.4219700e-01   0.0000000e+00
   2.5440000e+02   5.4188200e-01   0.0000000e+00
   2.5460000e+02   5.4061800e-01   0.0000000e+00
   2.5480000e+02   5.3840700e-01   0.0000000e+00
   2.5500000e+02   5.3524900e-01   0.0000000e+00
   2.5520000e+02   5.3145900e-01   0.0000000e+00
   2.5540000e+02   5.2766900e-01   0.0000000e+00
   2.5560000e+02   5.2103600e-01   0.0000000e+00
   2.5580000e+02   5.1471900e-01   0.0000000e+00
   2.5600000e+02   5.0777000e-01   0.0000000e+00
   2.5620000e+02   5.0050600e-01   0.0000000e+00
   2.5640000e+02   4.9229400e-01   0.0000000e+00
   2.5660000e+02   4.8439800e-01   0.0000000e+00
   2.5680000e+02   4.7555400e-01   0.0000000e+00
   2.5700000e+02   4.6671100e-01   0.0000000e+00
   2.5720000e+02   4.5660400e-01   0.0000000e+00
   2.5740000e+02   4.4807600e-01   0.0000000e+00
   2.5760000e+02   4.3860100e-01   0.0000000e+00
   2.5780000e+02   4.2944100e-01   0.0000000e+00
   2.5800000e+02   4.2059700e-01   0.0000000e+00
   2.5820000e+02   4.1143800e-01   0.0000000e+00
   2.5840000e+02   4.0291000e-01   0.0000000e+00
   2.5860000e+02   3.9406700e-01   0.0000000e+00
   2.5880000e+02   3.8522300e-01   0.0000000e+00
   2.5900000e+02   3.7701100e-01   0.0000000e+00
   2.5920000e+02   3.6816700e-01   0.0000000e+00
   2.5940000e+02   3.5995500e-01   0.0000000e+00
   2.5960000e+02   3.5269100e-01   0.0000000e+00
   2.5980000e+02   3.4447900e-01   0.0000000e+00
   2.6000000e+02   3.3753000e-01   0.0000000e+00
   2.6020000e+02   3.3089800e-01   0.0000000e+00
   2.6040000e+02   3.2363300e-01   0.0000000e+00
   2.6060000e+02   3.1763200e-01   0.0000000e+00
   2.6080000e+02   3.1163100e-01   0.0000000e+00
   2.6100000e+02   3.0626200e-01   0.0000000e+00
   2.6120000e+02   3.0184000e-01   0.0000000e+00
   2.6140000e+02   2.9805000e-01   0.0000000e+00
   2.6160000e+02   2.9552300e-01   0.0000000e+00
   2.6180000e+02   2.9426000e-01   0.0000000e+00
   2.6200000e+02   2.9489200e-01   0.0000000e+00
   2.6220000e+02   2.9647100e-01   0.0000000e+00
   2.6240000e+02   3.0026100e-01   0.0000000e+00
   2.6260000e+02   3.0436700e-01   0.0000000e+00
   2.6280000e+02   3.0973600e-01   0.0000000e+00
   2.6300000e+02   3.1447400e-01   0.0000000e+00
   2.6320000e+02   3.2047500e-01   0.0000000e+00
   2.6340000e+02   3.2489700e-01   0.0000000e+00
   2.6360000e+02   3.3026600e-01   0.0000000e+00
   2.6380000e+02   3.3405600e-01   0.0000000e+00
   2.6400000e+02   3.3847800e-01   0.0000000e+00
   2.6420000e+02   3.4132100e-01   0.0000000e+00
   2.6440000e+02   3.4384700e-01   0.0000000e+00
   2.6460000e+02   3.4700600e-01   0.0000000e+00
   2.6480000e+02   3.5016400e-01   0.0000000e+00
   2.6500000e+02   3.5174300e-01   0.0000000e+00
   2.6520000e+02   3.5490200e-01   0.0000000e+00
   2.6540000e+02   3.5648100e-01   0.0000000e+00
   2.6560000e+02   3.5869200e-01   0.0000000e+00
   2.6580000e+02   3.6121900e-01   0.0000000e+00
   2.6600000e+02   3.6279800e-01   0.0000000e+00
   2.6620000e+02   3.6532500e-01   0.0000000e+00
   2.6640000e+02   3.6690400e-01   0.0000000e+00
   2.6660000e+02   3.6816700e-01   0.0000000e+00
   2.6680000e+02   3.7006200e-01   0.0000000e+00
   2.6700000e+02   3.7069400e-01   0.0000000e+00
   2.6720000e+02   3.7195700e-01   0.0000000e+00
   2.6740000e+02   3.7322100e-01   0.0000000e+00
   2.6760000e+02   3.7322100e-01   0.0000000e+00
   2.6780000e+02   3.7480000e-01   0.0000000e+00
   2.6800000e+02   3.7448400e-01   0.0000000e+00
   2.6820000e+02   3.7543200e-01   0.0000000e+00
   2.6840000e+02   3.7574800e-01   0.0000000e+00
   2.6860000e+02   3.7448400e-01   0.0000000e+00
   2.6880000e+02   3.7416800e-01   0.0000000e+00
   2.6900000e+02   3.7258900e-01   0.0000000e+00
   2.6920000e+02   3.7101000e-01   0.0000000e+00
   2.6940000e+02   3.6753600e-01   0.0000000e+00
   2.6960000e+02   3.6564100e-01   0.0000000e+00
   2.6980000e+02   3.6153500e-01   0.0000000e+00
   2.7000000e+02   3.5742900e-01   0.0000000e+00
   2.7020000e+02   3.5269100e-01   0.0000000e+00
   2.7040000e+02   3.4700600e-01   0.0000000e+00
   2.7060000e+02   3.4163600e-01   0.0000000e+00
   2.7080000e+02   3.3563500e-01   0.0000000e+00
   2.7100000e+02   3.3026600e-01   0.0000000e+00
   2.7120000e+02   3.2394900e-01   0.0000000e+00
   2.7140000e+02   3.1763200e-01   0.0000000e+00
   2.7160000e+02   3.1100000e-01   0.0000000e+00
   2.7180000e+02   3.0468300e-01   0.0000000e+00
   2.7200000e+02   2.9805000e-01   0.0000000e+00
   2.7220000e+02   2.9236500e-01   0.0000000e+00
   2.7240000e+02   2.8668000e-01   0.0000000e+00
   2.7260000e+02   2.8067900e-01   0.0000000e+00
   2.7280000e+02   2.7467700e-01   0.0000000e+00
   2.7300000e+02   2.6899200e-01   0.0000000e+00
   2.7320000e+02   2.6330700e-01   0.0000000e+00
   2.7340000e+02   2.5699000e-01   0.0000000e+00
   2.7360000e+02   2.5162100e-01   0.0000000e+00
   2.7380000e+02   2.4656700e-01   0.0000000e+00
   2.7400000e+02   2.4151400e-01   0.0000000e+00
   2.7420000e+02   2.3646000e-01   0.0000000e+00
   2.7440000e+02   2.3172300e-01   0.0000000e+00
   2.7460000e+02   2.2761700e-01   0.0000000e+00
   2.7480000e+02   2.2256300e-01   0.0000000e+00
   2.7500000e+02   2.1814100e-01   0.0000000e+00
   2.7520000e+02   2.1435100e-01   0.0000000e+00
   2.7540000e+02   2.0929800e-01   0.0000000e+00
   2.7560000e+02   2.0519200e-01   0.0000000e+00
   2.7580000e+02   2.0171800e-01   0.0000000e+00
   2.7600000e+02   1.9729600e-01   0.0000000e+00
   2.7620000e+02   1.9382100e-01   0.0000000e+00
   2.7640000e+02   1.8971500e-01   0.0000000e+00
   2.7660000e+02   1.8624100e-01   0.0000000e+00
   2.7680000e+02   1.8308300e-01   0.0000000e+00
   2.7700000e+02   1.7866100e-01   0.0000000e+00
   2.7720000e+02   1.7550200e-01   0.0000000e+00
   2.7740000e+02   1.7297600e-01   0.0000000e+00
   2.7760000e+02   1.6887000e-01   0.0000000e+00
   2.7780000e+02   1.6602700e-01   0.0000000e+00
   2.7800000e+02   1.6286900e-01   0.0000000e+00
   2.7820000e+02   1.5907900e-01   0.0000000e+00
   2.7840000e+02   1.5749900e-01   0.0000000e+00
   2.7860000e+02   1.5434100e-01   0.0000000e+00
   2.7880000e+02   1.5149800e-01   0.0000000e+00
   2.7900000e+02   1.4897200e-01   0.0000000e+00
   2.7920000e+02   1.4644500e-01   0.0000000e+00
   2.7940000e+02   1.4423400e-01   0.0000000e+00
   2.7960000e+02   1.4107500e-01   0.0000000e+00
   2.7980000e+02   1.3949600e-01   0.0000000e+00
   2.8000000e+02   1.3697000e-01   0.0000000e+00
   2.8020000e+02   1.3475900e-01   0.0000000e+00
   2.8040000e+02   1.3191600e-01   0.0000000e+00
   2.8060000e+02   1.2970500e-01   0.0000000e+00
   2.8080000e+02   1.2717800e-01   0.0000000e+00
   2.8100000e+02   1.2465200e-01   0.0000000e+00
   2.8120000e+02   1.2307200e-01   0.0000000e+00
   2.8140000e+02   1.2054600e-01   0.0000000e+00
   2.8160000e+02   1.1865100e-01   0.0000000e+00
   2.8180000e+02   1.1675500e-01   0.0000000e+00
   2.8200000e+02   1.1454500e-01   0.0000000e+00
   2.8220000e+02   1.1359700e-01   0.0000000e+00
   2.8240000e+02   1.1107000e-01   0.0000000e+00
   2.8260000e+02   1.1012300e-01   0.0000000e+00
   2.8280000e+02   1.0759600e-01   0.0000000e+00
   2.8300000e+02   1.0570100e-01   0.0000000e+00
   2.8320000e+02   1.0380600e-01   0.0000000e+00
   2.8340000e+02   1.0191100e-01   0.0000000e+00
   2.8360000e+02   1.0064700e-01   0.0000000e+00
   2.8380000e+02   9.9384000e-02   0.0000000e+00
   2.8400000e+02   9.8437000e-02   0.0000000e+00
   2.8420000e+02   9.6857000e-02   0.0000000e+00
   2.8440000e+02   9.5278000e-02   0.0000000e+00
   2.8460000e+02   9.3699000e-02   0.0000000e+00
   2.8480000e+02   9.2751000e-02   0.0000000e+00
   2.8500000e+02   9.0540000e-02   0.0000000e+00
   2.8520000e+02   8.9593000e-02   0.0000000e+00
   2.8540000e+02   8.8645000e-02   0.0000000e+00
   2.8560000e+02   8.6434000e-02   0.0000000e+00
   2.8580000e+02   8.5487000e-02   0.0000000e+00
   2.8600000e+02   8.4539000e-02   0.0000000e+00
   2.8620000e+02   8.3592000e-02   0.0000000e+00
   2.8640000e+02   8.2960000e-02   0.0000000e+00
   2.8660000e+02   8.1381000e-02   0.0000000e+00
   2.8680000e+02   8.0433000e-02   0.0000000e+00
   2.8700000e+02   7.8538000e-02   0.0000000e+00
   2.8720000e+02   7.7275000e-02   0.0000000e+00
   2.8740000e+02   7.6327000e-02   0.0000000e+00
   2.8760000e+02   7.5380000e-02   0.0000000e+00
   2.8780000e+02   7.3801000e-02   0.0000000e+00
   2.8800000e+02   7.3801000e-02   0.0000000e+00
   2.8820000e+02   7.2537000e-02   0.0000000e+00
   2.8840000e+02   7.1590000e-02   0.0000000e+00
   2.8860000e+02   7.0958000e-02   0.0000000e+00
   2.8880000e+02   7.0011000e-02   0.0000000e+00
   2.8900000e+02   6.9063000e-02   0.0000000e+00
   2.8920000e+02   6.7484000e-02   0.0000000e+00
   2.8940000e+02   6.6852000e-02   0.0000000e+00
   2.8960000e+02   6.4957000e-02   0.0000000e+00
   2.8980000e+02   6.5589000e-02   0.0000000e+00
   2.9000000e+02   6.4010000e-02   0.0000000e+00
   2.9020000e+02   6.2746000e-02   0.0000000e+00
   2.9040000e+02   6.1799000e-02   0.0000000e+00
   2.9060000e+02   6.0535000e-02   0.0000000e+00
   2.9080000e+02   6.0219000e-02   0.0000000e+00
   2.9100000e+02   5.8956000e-02   0.0000000e+00
   2.9120000e+02   5.8640000e-02   0.0000000e+00
   2.9140000e+02   5.7377000e-02   0.0000000e+00
   2.9160000e+02   5.6745000e-02   0.0000000e+00
   2.9180000e+02   5.7061000e-02   0.0000000e+00
   2.9200000e+02   5.6113000e-02   0.0000000e+00
   2.9220000e+02   5.5166000e-02   0.0000000e+00
   2.9240000e+02   5.4850000e-02   0.0000000e+00
   2.9260000e+02   5.3903000e-02   0.0000000e+00
   2.9280000e+02   5.3271000e-02   0.0000000e+00
   2.9300000e+02   5.2639000e-02   0.0000000e+00
   2.9320000e+02   5.1376000e-02   0.0000000e+00
   2.9340000e+02   5.1376000e-02   0.0000000e+00
   2.9360000e+02   5.0112000e-02   0.0000000e+00
   2.9380000e+02   4.9481000e-02   0.0000000e+00
   2.9400000e+02   4.9481000e-02   0.0000000e+00
   2.9420000e+02   4.9481000e-02   0.0000000e+00
   2.9440000e+02   4.7901000e-02   0.0000000e+00
   2.9460000e+02   4.7901000e-02   0.0000000e+00
   2.9480000e+02   4.6638000e-02   0.0000000e+00
   2.9500000e+02   4.6638000e-02   0.0000000e+00
   2.9520000e+02   4.5375000e-02   0.0000000e+00
   2.9540000e+02   4.4743000e-02   0.0000000e+00
   2.9560000e+02   4.4427000e-02   0.0000000e+00
   2.9580000e+02   4.3480000e-02   0.0000000e+00
   2.9600000e+02   4.2848000e-02   0.0000000e+00
   2.9620000e+02   4.1585000e-02   0.0000000e+00
   2.9640000e+02   4.1585000e-02   0.0000000e+00
   2.9660000e+02   4.1585000e-02   0.0000000e+00
   2.9680000e+02   4.0637000e-02   0.0000000e+00
   2.9700000e+02   4.0637000e-02   0.0000000e+00
   2.9720000e+02   4.0953000e-02   0.0000000e+00
   2.9740000e+02   4.0321000e-02   0.0000000e+00
   2.9760000e+02   3.9058000e-02   0.0000000e+00
   2.9780000e+02   3.8742000e-02   0.0000000e+00
   2.9800000e+02   3.8742000e-02   0.0000000e+00
   2.9820000e+02   3.8110000e-02   0.0000000e+00
   2.9840000e+02   3.8110000e-02   0.0000000e+00
   2.9860000e+02   3.7479000e-02   0.0000000e+00
   2.9880000e+02   3.6215000e-02   0.0000000e+00
   2.9900000e+02   3.6215000e-02   0.0000000e+00
   2.9920000e+02   3.5268000e-02   0.0000000e+00
   2.9940000e+02   3.5584000e-02   0.0000000e+00
   2.9960000e+02   3.5268000e-02   0.0000000e+00
   2.9980000e+02   3.4320000e-02   0.0000000e+00
   3.0000000e+02   3.3689000e-02   0.0000000e+00
   3.0020000e+02   3.3373000e-02   0.0000000e+00
   3.0040000e+02   3.3373000e-02   0.0000000e+00
   3.0060000e+02   3.3057000e-02   0.0000000e+00
   3.0080000e+02   3.3373000e-02   0.0000000e+00
   3.0100000e+02   3.2741000e-02   0.0000000e+00
   3.0120000e+02   3.3057000e-02   0.0000000e+00
   3.0140000e+02   3.2109000e-02   0.0000000e+00
   3.0160000e+02   3.1478000e-02   0.0000000e+00
   3.0180000e+02   3.1162000e-02   0.0000000e+00
   3.0200000e+02   3.0846000e-02   0.0000000e+00
   3.0220000e+02   2.9583000e-02   0.0000000e+00
   3.0240000e+02   2.9898000e-02   0.0000000e+00
   3.0260000e+02   2.9583000e-02   0.0000000e+00
   3.0280000e+02   2.8003000e-02   0.0000000e+00
   3.0300000e+02   2.9583000e-02   0.0000000e+00
   3.0320000e+02   2.8635000e-02   0.0000000e+00
   3.0340000e+02   2.8319000e-02   0.0000000e+00
   3.0360000e+02   2.7687000e-02   0.0000000e+00
   3.0380000e+02   2.8319000e-02   0.0000000e+00
   3.0400000e+02   2.7687000e-02   0.0000000e+00
   3.0420000e+02   2.8319000e-02   0.0000000e+00
   3.0440000e+02   2.7372000e-02   0.0000000e+00
   3.0460000e+02   2.7372000e-02   0.0000000e+00
   3.0480000e+02   2.6424000e-02   0.0000000e+00
   3.0500000e+02   2.5792000e-02   0.0000000e+00
   3.0520000e+02   2.5477000e-02   0.0000000e+00
   3.0540000e+02   2.6108000e-02   0.0000000e+00
   3.0560000e+02   2.5792000e-02   0.0000000e+00
   3.0580000e+02   2.5792000e-02   0.0000000e+00
   3.0600000e+02   2.5792000e-02   0.0000000e+00
   3.0620000e+02   2.5161000e-02   0.0000000e+00
   3.0640000e+02   2.5161000e-02   0.0000000e+00
   3.0660000e+02   2.4845000e-02   0.0000000e+00
   3.0680000e+02   2.3582000e-02   0.0000000e+00
   3.0700000e+02   2.4213000e-02   0.0000000e+00
   3.0720000e+02   2.4529000e-02   0.0000000e+00
   3.0740000e+02   2.2950000e-02   0.0000000e+00
   3.0760000e+02   2.3266000e-02   0.0000000e+00
   3.0780000e+02   2.3897000e-02   0.0000000e+00
   3.0800000e+02   2.2950000e-02   0.0000000e+00
   3.0820000e+02   2.2318000e-02   0.0000000e+00
   3.0840000e+02   2.2950000e-02   0.0000000e+00
   3.0860000e+02   2.2318000e-02   0.0000000e+00
   3.0880000e+02   2.2318000e-02   0.0000000e+00
   3.0900000e+02   2.2318000e-02   0.0000000e+00
   3.0920000e+02   2.1371000e-02   0.0000000e+00
   3.0940000e+02   2.1686000e-02   0.0000000e+00
   3.0960000e+02   2.1055000e-02   0.0000000e+00
   3.0980000e+02   2.0739000e-02   0.0000000e+00
   3.1000000e+02   2.1055000e-02   0.0000000e+00
   3.1020000e+02   2.1055000e-02   0.0000000e+00
   3.1040000e+02   2.0107000e-02   0.0000000e+00
   3.1060000e+02   2.0423000e-02   0.0000000e+00
   3.1080000e+02   2.0107000e-02   0.0000000e+00
   3.1100000e+02   2.0107000e-02   0.0000000e+00
   3.1120000e+02   1.9791000e-02   0.0000000e+00
   3.1140000e+02   2.0107000e-02   0.0000000e+00
   3.1160000e+02   2.0107000e-02   0.0000000e+00
   3.1180000e+02   2.0423000e-02   0.0000000e+00
   3.1200000e+02   2.0423000e-02   0.0000000e+00
   3.1220000e+02   1.9791000e-02   0.0000000e+00
   3.1240000e+02   1.9476000e-02   0.0000000e+00
   3.1260000e+02   1.9476000e-02   0.0000000e+00
   3.1280000e+02   1.8528000e-02   0.0000000e+00
   3.1300000e+02   1.9476000e-02   0.0000000e+00
   3.1320000e+02   1.8212000e-02   0.0000000e+00
   3.1340000e+02   1.7896000e-02   0.0000000e+00
   3.1360000e+02   1.7896000e-02   0.0000000e+00
   3.1380000e+02   1.7580000e-02   0.0000000e+00
   3.1400000e+02   1.8528000e-02   0.0000000e+00
   3.1420000e+02   1.6949000e-02   0.0000000e+00
   3.1440000e+02   1.6949000e-02   0.0000000e+00
   3.1460000e+02   1.7265000e-02   0.0000000e+00
   3.1480000e+02   1.6949000e-02   0.0000000e+00
   3.1500000e+02   1.7265000e-02   0.0000000e+00
   3.1520000e+02   1.6317000e-02   0.0000000e+00
   3.1540000e+02   1.5685000e-02   0.0000000e+00
   3.1560000e+02   1.6001000e-02   0.0000000e+00
   3.1580000e+02   1.5370000e-02   0.0000000e+00
   3.1600000e+02   1.5370000e-02   0.0000000e+00
   3.1620000e+02   1.5054000e-02   0.0000000e+00
   3.1640000e+02   1.4738000e-02   0.0000000e+00
   3.1660000e+02   1.6001000e-02   0.0000000e+00
   3.1680000e+02   1.5054000e-02   0.0000000e+00
   3.1700000e+02   1.5054000e-02   0.0000000e+00
   3.1720000e+02   1.5370000e-02   0.0000000e+00
   3.1740000e+02   1.5054000e-02   0.0000000e+00
   3.1760000e+02   1.4422000e-02   0.0000000e+00
   3.1780000e+02   1.5054000e-02   0.0000000e+00
   3.1800000e+02   1.4422000e-02   0.0000000e+00
   3.1820000e+02   1.4422000e-02   0.0000000e+00
   3.1840000e+02   1.4106000e-02   0.0000000e+00
   3.1860000e+02   1.4106000e-02   0.0000000e+00
   3.1880000e+02   1.3790000e-02   0.0000000e+00
   3.1900000e+02   1.3790000e-02   0.0000000e+00
   3.1920000e+02   1.4106000e-02   0.0000000e+00
   3.1940000e+02   1.3159000e-02   0.0000000e+00
   3.1960000e+02   1.3159000e-02   0.0000000e+00
   3.1980000e+02   1.3474000e-02   0.0000000e+00
   3.2000000e+02   1.3790000e-02   0.0000000e+00
   3.2020000e+02   1.2843000e-02   0.0000000e+00
   3.2040000e+02   1.3790000e-02   0.0000000e+00
   3.2060000e+02   1.3159000e-02   0.0000000e+00
   3.2080000e+02   1.3474000e-02   0.0000000e+00
   3.2100000e+02   1.3790000e-02   0.0000000e+00
   3.2120000e+02   1.3474000e-02   0.0000000e+00
   3.2140000e+02   1.3159000e-02   0.0000000e+00
   3.2160000e+02   1.2843000e-02   0.0000000e+00
   3.2180000e+02   1.2211000e-02   0.0000000e+00
   3.2200000e+02   1.2211000e-02   0.0000000e+00
   3.2220000e+02   1.2211000e-02   0.0000000e+00
   3.2240000e+02   1.2211000e-02   0.0000000e+00
   3.2260000e+02   1.2527000e-02   0.0000000e+00
   3.2280000e+02   1.1895000e-02   0.0000000e+00
   3.2300000e+02   1.1895000e-02   0.0000000e+00
   3.2320000e+02   1.1579000e-02   0.0000000e+00
   3.2340000e+02   1.2527000e-02   0.0000000e+00
   3.2360000e+02   1.1579000e-02   0.0000000e+00
   3.2380000e+02   1.1579000e-02   0.0000000e+00
   3.2400000e+02   1.1895000e-02   0.0000000e+00
   3.2420000e+02   1.1579000e-02   0.0000000e+00
   3.2440000e+02   1.1579000e-02   0.0000000e+00
   3.2460000e+02   1.1264000e-02   0.0000000e+00
   3.2480000e+02   1.2211000e-02   0.0000000e+00
   3.2500000e+02   1.1579000e-02   0.0000000e+00
   3.2520000e+02   1.2211000e-02   0.0000000e+00
   3.2540000e+02   1.1579000e-02   0.0000000e+00
   3.2560000e+02   1.1264000e-02   0.0000000e+00
   3.2580000e+02   1.0948000e-02   0.0000000e+00
   3.2600000e+02   1.0948000e-02   0.0000000e+00
   3.2620000e+02   1.1895000e-02   0.0000000e+00
   3.2640000e+02   1.1264000e-02   0.0000000e+00
   3.2660000e+02   1.1895000e-02   0.0000000e+00
   3.2680000e+02   1.1895000e-02   0.0000000e+00
   3.2700000e+02   1.1264000e-02   0.0000000e+00
   3.2720000e+02   1.1264000e-02   0.0000000e+00
   3.2740000e+02   1.1895000e-02   0.0000000e+00
   3.2760000e+02   1.0948000e-02   0.0000000e+00
   3.2780000e+02   1.0948000e-02   0.0000000e+00
   3.2800000e+02   1.1264000e-02   0.0000000e+00
   3.2820000e+02   1.0632000e-02   0.0000000e+00
   3.2840000e+02   1.0316000e-02   0.0000000e+00
   3.2860000e+02   1.0000000e-02   0.0000000e+00
   3.2880000e+02   1.0316000e-02   0.0000000e+00
   3.2900000e+02   1.0316000e-02   0.0000000e+00
   3.2920000e+02   1.0000000e-02   0.0000000e+00
   3.2940000e+02   1.0632000e-02   0.0000000e+00
   3.2960000e+02   1.0316000e-02   0.0000000e+00
   3.2980000e+02   1.0316000e-02   0.0000000e+00
   3.3000000e+02   1.0316000e-02   0.0000000e+00
   3.3020000e+02   1.0316000e-02   0.0000000e+00
   3.3040000e+02   9.6840000e-03   0.0000000e+00
   3.3060000e+02   9.6840000e-03   0.0000000e+00
   3.3080000e+02   1.0000000e-02   0.0000000e+00
   3.3100000e+02   9.6840000e-03   0.0000000e+00
   3.3120000e+02   9.6840000e-03   0.0000000e+00
   3.3140000e+02   1.0316000e-02   0.0000000e+00
   3.3160000e+02   9.3690000e-03   0.0000000e+00
   3.3180000e+02   1.0000000e-02   0.0000000e+00
   3.3200000e+02   9.0530000e-03   0.0000000e+00
   3.3220000e+02   8.7370000e-03   0.0000000e+00
   3.3240000e+02   9.3690000e-03   0.0000000e+00
   3.3260000e+02   8.7370000e-03   0.0000000e+00
   3.3280000e+02   8.7370000e-03   0.0000000e+00
   3.3300000e+02   9.3690000e-03   0.0000000e+00
   3.3320000e+02   8.7370000e-03   0.0000000e+00
   3.3340000e+02   8.7370000e-03   0.0000000e+00
   3.3360000e+02   8.4210000e-03   0.0000000e+00
   3.3380000e+02   8.1050000e-03   0.0000000e+00
   3.3400000e+02   8.4210000e-03   0.0000000e+00
   3.3420000e+02   9.0530000e-03   0.0000000e+00
   3.3440000e+02   9.0530000e-03   0.0000000e+00
   3.3460000e+02   9.0530000e-03   0.0000000e+00
   3.3480000e+02   8.7370000e-03   0.0000000e+00
   3.3500000e+02   9.0530000e-03   0.0000000e+00
   3.3520000e+02   8.7370000e-03   0.0000000e+00
   3.3540000e+02   8.4210000e-03   0.0000000e+00
   3.3560000e+02   7.4730000e-03   0.0000000e+00
   3.3580000e+02   8.7370000e-03   0.0000000e+00
   3.3600000e+02   8.1050000e-03   0.0000000e+00
   3.3620000e+02   7.7890000e-03   0.0000000e+00
   3.3640000e+02   8.4210000e-03   0.0000000e+00
   3.3660000e+02   8.4210000e-03   0.0000000e+00
   3.3680000e+02   8.1050000e-03   0.0000000e+00
   3.3700000e+02   8.1050000e-03   0.0000000e+00
   3.3720000e+02   8.1050000e-03   0.0000000e+00
   3.3740000e+02   8.4210000e-03   0.0000000e+00
   3.3760000e+02   8.7370000e-03   0.0000000e+00
   3.3780000e+02   8.7370000e-03   0.0000000e+00
   3.3800000e+02   8.4210000e-03   0.0000000e+00
   3.3820000e+02   8.1050000e-03   0.0000000e+00
   3.3840000e+02   8.1050000e-03   0.0000000e+00
   3.3860000e+02   7.7890000e-03   0.0000000e+00
   3.3880000e+02   8.1050000e-03   0.0000000e+00
   3.3900000e+02   7.4730000e-03   0.0000000e+00
   3.3920000e+02   7.7890000e-03   0.0000000e+00
   3.3940000e+02   8.4210000e-03   0.0000000e+00
   3.3960000e+02   8.1050000e-03   0.0000000e+00
   3.3980000e+02   7.4730000e-03   0.0000000e+00
   3.4000000e+02   8.1050000e-03   0.0000000e+00
   3.4020000e+02   8.1050000e-03   0.0000000e+00
   3.4040000e+02   7.4730000e-03   0.0000000e+00
   3.4060000e+02   7.7890000e-03   0.0000000e+00
   3.4080000e+02   7.7890000e-03   0.0000000e+00
   3.4100000e+02   7.4730000e-03   0.0000000e+00
   3.4120000e+02   7.1580000e-03   0.0000000e+00
   3.4140000e+02   8.4210000e-03   0.0000000e+00
   3.4160000e+02   7.7890000e-03   0.0000000e+00
   3.4180000e+02   7.4730000e-03   0.0000000e+00
   3.4200000e+02   8.1050000e-03   0.0000000e+00
   3.4220000e+02   7.4730000e-03   0.0000000e+00
   3.4240000e+02   7.1580000e-03   0.0000000e+00
   3.4260000e+02   6.8420000e-03   0.0000000e+00
   3.4280000e+02   7.7890000e-03   0.0000000e+00
   3.4300000e+02   7.1580000e-03   0.0000000e+00
   3.4320000e+02   6.8420000e-03   0.0000000e+00
   3.4340000e+02   7.4730000e-03   0.0000000e+00
   3.4360000e+02   6.2100000e-03   0.0000000e+00
   3.4380000e+02   6.8420000e-03   0.0000000e+00
   3.4400000e+02   7.1580000e-03   0.0000000e+00
   3.4420000e+02   7.7890000e-03   0.0000000e+00
   3.4440000e+02   7.1580000e-03   0.0000000e+00
   3.4460000e+02   7.7890000e-03   0.0000000e+00
   3.4480000e+02   8.4210000e-03   0.0000000e+00
   3.4500000e+02   8.1050000e-03   0.0000000e+00
   3.4520000e+02   7.4730000e-03   0.0000000e+00
   3.4540000e+02   7.1580000e-03   0.0000000e+00
   3.4560000e+02   7.1580000e-03   0.0000000e+00
   3.4580000e+02   6.5260000e-03   0.0000000e+00
   3.4600000e+02   7.1580000e-03   0.0000000e+00
   3.4620000e+02   6.5260000e-03   0.0000000e+00
   3.4640000e+02   7.1580000e-03   0.0000000e+00
   3.4660000e+02   5.8940000e-03   0.0000000e+00
   3.4680000e+02   7.1580000e-03   0.0000000e+00
   3.4700000e+02   6.5260000e-03   0.0000000e+00
   3.4720000e+02   6.2100000e-03   0.0000000e+00
   3.4740000e+02   6.5260000e-03   0.0000000e+00
   3.4760000e+02   6.8420000e-03   0.0000000e+00
   3.4780000e+02   6.8420000e-03   0.0000000e+00
   3.4800000e+02   6.8420000e-03   0.0000000e+00
   3.4820000e+02   6.5260000e-03   0.0000000e+00
   3.4840000e+02   6.2100000e-03   0.0000000e+00
   3.4860000e+02   6.8420000e-03   0.0000000e+00
   3.4880000e+02   6.8420000e-03   0.0000000e+00
   3.4900000e+02   6.5260000e-03   0.0000000e+00
   3.4920000e+02   6.5260000e-03   0.0000000e+00
   3.4940000e+02   6.5260000e-03   0.0000000e+00
   3.4960000e+02   6.2100000e-03   0.0000000e+00
   3.4980000e+02   7.1580000e-03   0.0000000e+00
   3.5000000e+02   5.5780000e-03   0.0000000e+00
   3.5020000e+02   6.2100000e-03   0.0000000e+00
   3.5040000e+02   6.2100000e-03   0.0000000e+00
   3.5060000e+02   6.2100000e-03   0.0000000e+00
   3.5080000e+02   5.8940000e-03   0.0000000e+00
   3.5100000e+02   6.8420000e-03   0.0000000e+00
   3.5120000e+02   6.2100000e-03   0.0000000e+00
   3.5140000e+02   5.5780000e-03   0.0000000e+00
   3.5160000e+02   6.2100000e-03   0.0000000e+00
   3.5180000e+02   5.8940000e-03   0.0000000e+00
   3.5200000e+02   5.8940000e-03   0.0000000e+00
   3.5220000e+02   5.8940000e-03   0.0000000e+00
   3.5240000e+02   6.2100000e-03   0.0000000e+00
   3.5260000e+02   5.8940000e-03   0.0000000e+00
   3.5280000e+02   5.5780000e-03   0.0000000e+00
   3.5300000e+02   5.2630000e-03   0.0000000e+00
   3.5320000e+02   5.5780000e-03   0.0000000e+00
   3.5340000e+02   5.2630000e-03   0.0000000e+00
   3.5360000e+02   5.5780000e-03   0.0000000e+00
   3.5380000e+02   5.5780000e-03   0.0000000e+00
   3.5400000e+02   5.5780000e-03   0.0000000e+00
   3.5420000e+02   5.2630000e-03   0.0000000e+00
   3.5440000e+02   5.8940000e-03   0.0000000e+00
   3.5460000e+02   5.8940000e-03   0.0000000e+00
   3.5480000e+02   5.5780000e-03   0.0000000e+00
   3.5500000e+02   4.9470000e-03   0.0000000e+00
   3.5520000e+02   5.2630000e-03   0.0000000e+00
   3.5540000e+02   4.9470000e-03   0.0000000e+00
   3.5560000e+02   4.9470000e-03   0.0000000e+00
   3.5580000e+02   4.6310000e-03   0.0000000e+00
   3.5600000e+02   4.3150000e-03   0.0000000e+00
   3.5620000e+02   3.3670000e-03   0.0000000e+00
   3.5640000e+02   4.6310000e-03   0.0000000e+00
   3.5660000e+02   4.3150000e-03   0.0000000e+00
   3.5680000e+02   3.9990000e-03   0.0000000e+00
   3.5700000e+02   5.2630000e-03   0.0000000e+00
   3.5720000e+02   5.2630000e-03   0.0000000e+00
   3.5740000e+02   4.6310000e-03   0.0000000e+00
   3.5760000e+02   4.9470000e-03   0.0000000e+00
   3.5780000e+02   4.6310000e-03   0.0000000e+00
   3.5800000e+02   4.9470000e-03   0.0000000e+00
   3.5820000e+02   4.9470000e-03   0.0000000e+00
   3.5840000e+02   4.6310000e-03   0.0000000e+00
   3.5860000e+02   4.6310000e-03   0.0000000e+00
   3.5880000e+02   3.9990000e-03   0.0000000e+00
   3.5900000e+02   4.3150000e-03   0.0000000e+00
   3.5920000e+02   5.8940000e-03   0.0000000e+00
   3.5940000e+02   4.3150000e-03   0.0000000e+00
   3.5960000e+02   4.3150000e-03   0.0000000e+00
   3.5980000e+02   4.6310000e-03   0.0000000e+00
   3.6000000e+02   4.3150000e-03   0.0000000e+00
   3.6020000e+02   3.3670000e-03   0.0000000e+00
   3.6040000e+02   4.6310000e-03   0.0000000e+00
   3.6060000e+02   4.6310000e-03   0.0000000e+00
   3.6080000e+02   4.9470000e-03   0.0000000e+00
   3.6100000e+02   5.2630000e-03   0.0000000e+00
   3.6120000e+02   4.9470000e-03   0.0000000e+00
   3.6140000e+02   4.6310000e-03   0.0000000e+00
   3.6160000e+02   4.6310000e-03   0.0000000e+00
   3.6180000e+02   4.6310000e-03   0.0000000e+00
   3.6200000e+02   4.9470000e-03   0.0000000e+00
   3.6220000e+02   4.9470000e-03   0.0000000e+00
   3.6240000e+02   4.3150000e-03   0.0000000e+00
   3.6260000e+02   4.9470000e-03   0.0000000e+00
   3.6280000e+02   3.6830000e-03   0.0000000e+00
   3.6300000e+02   4.3150000e-03   0.0000000e+00
   3.6320000e+02   4.6310000e-03   0.0000000e+00
   3.6340000e+02   4.3150000e-03   0.0000000e+00
   3.6360000e+02   4.3150000e-03   0.0000000e+00
   3.6380000e+02   4.6310000e-03   0.0000000e+00
   3.6400000e+02   3.3670000e-03   0.0000000e+00
   3.6420000e+02   3.6830000e-03   0.0000000e+00
   3.6440000e+02   4.3150000e-03   0.0000000e+00
   3.6460000e+02   4.6310000e-03   0.0000000e+00
   3.6480000e+02   3.9990000e-03   0.0000000e+00
   3.6500000e+02   3.9990000e-03   0.0000000e+00
   3.6520000e+02   4.6310000e-03   0.0000000e+00
   3.6540000e+02   4.3150000e-03   0.0000000e+00
   3.6560000e+02   3.3670000e-03   0.0000000e+00
   3.6580000e+02   3.6830000e-03   0.0000000e+00
   3.6600000e+02   4.3150000e-03   0.0000000e+00
   3.6620000e+02   3.6830000e-03   0.0000000e+00
   3.6640000e+02   3.9990000e-03   0.0000000e+00
   3.6660000e+02   4.3150000e-03   0.0000000e+00
   3.6680000e+02   4.6310000e-03   0.0000000e+00
   3.6700000e+02   3.6830000e-03   0.0000000e+00
   3.6720000e+02   3.6830000e-03   0.0000000e+00
   3.6740000e+02   3.9990000e-03   0.0000000e+00
   3.6760000e+02   3.6830000e-03   0.0000000e+00
   3.6780000e+02   3.9990000e-03   0.0000000e+00
   3.6800000e+02   4.9470000e-03   0.0000000e+00
   3.6820000e+02   3.9990000e-03   0.0000000e+00
   3.6840000e+02   4.3150000e-03   0.0000000e+00
   3.6860000e+02   3.9990000e-03   0.0000000e+00
   3.6880000e+02   4.6310000e-03   0.0000000e+00
   3.6900000e+02   4.3150000e-03   0.0000000e+00
   3.6920000e+02   4.3150000e-03   0.0000000e+00
   3.6940000e+02   4.6310000e-03   0.0000000e+00
   3.6960000e+02   3.9990000e-03   0.0000000e+00
   3.6980000e+02   4.9470000e-03   0.0000000e+00
   3.7000000e+02   4.6310000e-03   0.0000000e+00
   3.7020000e+02   5.2630000e-03   0.0000000e+00
   3.7040000e+02   4.3150000e-03   0.0000000e+00
   3.7060000e+02   5.2630000e-03   0.0000000e+00
   3.7080000e+02   4.9470000e-03   0.0000000e+00
   3.7100000e+02   5.5780000e-03   0.0000000e+00
   3.7120000e+02   4.9470000e-03   0.0000000e+00
   3.7140000e+02   4.9470000e-03   0.0000000e+00
   3.7160000e+02   4.9470000e-03   0.0000000e+00
   3.7180000e+02   4.9470000e-03   0.0000000e+00
   3.7200000e+02   4.3150000e-03   0.0000000e+00
   3.7220000e+02   4.3150000e-03   0.0000000e+00
   3.7240000e+02   4.9470000e-03   0.0000000e+00
   3.7260000e+02   4.3150000e-03   0.0000000e+00
   3.7280000e+02   4.3150000e-03   0.0000000e+00
   3.7300000e+02   3.6830000e-03   0.0000000e+00
   3.7320000e+02   3.6830000e-03   0.0000000e+00
   3.7340000e+02   3.0520000e-03   0.0000000e+00
   3.7360000e+02   3.3670000e-03   0.0000000e+00
   3.7380000e+02   3.9990000e-03   0.0000000e+00
   3.7400000e+02   3.3670000e-03   0.0000000e+00
   3.7420000e+02   3.6830000e-03   0.0000000e+00
   3.7440000e+02   3.9990000e-03   0.0000000e+00
   3.7460000e+02   4.3150000e-03   0.0000000e+00
   3.7480000e+02   4.3150000e-03   0.0000000e+00
   3.7500000e+02   4.3150000e-03   0.0000000e+00
   3.7520000e+02   4.3150000e-03   0.0000000e+00
   3.7540000e+02   4.9470000e-03   0.0000000e+00
   3.7560000e+02   4.9470000e-03   0.0000000e+00
   3.7580000e+02   4.3150000e-03   0.0000000e+00
   3.7600000e+02   4.9470000e-03   0.0000000e+00
   3.7620000e+02   4.3150000e-03   0.0000000e+00
   3.7640000e+02   4.3150000e-03   0.0000000e+00
   3.7660000e+02   4.3150000e-03   0.0000000e+00
   3.7680000e+02   4.3150000e-03   0.0000000e+00
   3.7700000e+02   4.3150000e-03   0.0000000e+00
   3.7720000e+02   3.9990000e-03   0.0000000e+00
   3.7740000e+02   4.6310000e-03   0.0000000e+00
   3.7760000e+02   4.9470000e-03   0.0000000e+00
   3.7780000e+02   4.3150000e-03   0.0000000e+00
   3.7800000e+02   3.9990000e-03   0.0000000e+00
   3.7820000e+02   3.9990000e-03   0.0000000e+00
   3.7840000e+02   4.3150000e-03   0.0000000e+00
   3.7860000e+02   4.3150000e-03   0.0000000e+00
   3.7880000e+02   4.6310000e-03   0.0000000e+00
   3.7900000e+02   4.9470000e-03   0.0000000e+00
   3.7920000e+02   5.2630000e-03   0.0000000e+00
   3.7940000e+02   4.6310000e-03   0.0000000e+00
   3.7960000e+02   4.3150000e-03   0.0000000e+00
   3.7980000e+02   4.9470000e-03   0.0000000e+00
   3.8000000e+02   4.6310000e-03   0.0000000e+00
   3.8020000e+02   4.9470000e-03   0.0000000e+00
   3.8040000e+02   4.3150000e-03   0.0000000e+00
   3.8060000e+02   4.3150000e-03   0.0000000e+00
   3.8080000e+02   4.3150000e-03   0.0000000e+00
   3.8100000e+02   4.3150000e-03   0.0000000e+00
   3.8120000e+02   4.3150000e-03   0.0000000e+00
   3.8140000e+02   3.9990000e-03   0.0000000e+00
   3.8160000e+02   4.6310000e-03   0.0000000e+00
   3.8180000e+02   4.3150000e-03   0.0000000e+00
   3.8200000e+02   3.6830000e-03   0.0000000e+00
   3.8220000e+02   4.3150000e-03   0.0000000e+00
   3.8240000e+02   4.3150000e-03   0.0000000e+00
   3.8260000e+02   4.3150000e-03   0.0000000e+00
   3.8280000e+02   3.9990000e-03   0.0000000e+00
   3.8300000e+02   5.8940000e-03   0.0000000e+00
   3.8320000e+02   4.9470000e-03   0.0000000e+00
   3.8340000e+02   4.9470000e-03   0.0000000e+00
   3.8360000e+02   4.9470000e-03   0.0000000e+00
   3.8380000e+02   4.6310000e-03   0.0000000e+00
   3.8400000e+02   5.2630000e-03   0.0000000e+00
   3.8420000e+02   4.6310000e-03   0.0000000e+00
   3.8440000e+02   4.6310000e-03   0.0000000e+00
   3.8460000e+02   3.9990000e-03   0.0000000e+00
   3.8480000e+02   4.3150000e-03   0.0000000e+00
   3.8500000e+02   3.6830000e-03   0.0000000e+00
   3.8520000e+02   4.6310000e-03   0.0000000e+00
   3.8540000e+02   3.6830000e-03   0.0000000e+00
   3.8560000e+02   4.3150000e-03   0.0000000e+00
   3.8580000e+02   3.9990000e-03   0.0000000e+00
   3.8600000e+02   3.6830000e-03   0.0000000e+00
   3.8620000e+02   3.9990000e-03   0.0000000e+00
   3.8640000e+02   3.9990000e-03   0.0000000e+00
   3.8660000e+02   3.6830000e-03   0.0000000e+00
   3.8680000e+02   3.3670000e-03   0.0000000e+00
   3.8700000e+02   3.9990000e-03   0.0000000e+00
   3.8720000e+02   3.3670000e-03   0.0000000e+00
   3.8740000e+02   3.6830000e-03   0.0000000e+00
   3.8760000e+02   3.9990000e-03   0.0000000e+00
   3.8780000e+02   4.6310000e-03   0.0000000e+00
   3.8800000e+02   4.3150000e-03   0.0000000e+00
   3.8820000e+02   4.3150000e-03   0.0000000e+00
   3.8840000e+02   4.3150000e-03   0.0000000e+00
   3.8860000e+02   3.6830000e-03   0.0000000e+00
   3.8880000e+02   3.3670000e-03   0.0000000e+00
   3.8900000e+02   4.3150000e-03   0.0000000e+00
   3.8920000e+02   4.3150000e-03   0.0000000e+00
   3.8940000e+02   3.6830000e-03   0.0000000e+00
   3.8960000e+02   3.6830000e-03   0.0000000e+00
   3.8980000e+02   3.6830000e-03   0.0000000e+00
   3.9000000e+02   3.9990000e-03   0.0000000e+00
   3.9020000e+02   4.9470000e-03   0.0000000e+00
   3.9040000e+02   3.3670000e-03   0.0000000e+00
   3.9060000e+02   4.6310000e-03   0.0000000e+00
   3.9080000e+02   4.6310000e-03   0.0000000e+00
   3.9100000e+02   4.3150000e-03   0.0000000e+00
   3.9120000e+02   4.9470000e-03   0.0000000e+00
   3.9140000e+02   3.9990000e-03   0.0000000e+00
   3.9160000e+02   4.3150000e-03   0.0000000e+00
   3.9180000e+02   3.6830000e-03   0.0000000e+00
   3.9200000e+02   4.6310000e-03   0.0000000e+00
   3.9220000e+02   4.6310000e-03   0.0000000e+00
   3.9240000e+02   4.3150000e-03   0.0000000e+00
   3.9260000e+02   4.3150000e-03   0.0000000e+00
   3.9280000e+02   4.6310000e-03   0.0000000e+00
   3.9300000e+02   4.6310000e-03   0.0000000e+00
   3.9320000e+02   3.6830000e-03   0.0000000e+00
   3.9340000e+02   4.6310000e-03   0.0000000e+00
   3.9360000e+02   4.3150000e-03   0.0000000e+00
   3.9380000e+02   4.6310000e-03   0.0000000e+00
   3.9400000e+02   4.3150000e-03   0.0000000e+00
   3.9420000e+02   4.3150000e-03   0.0000000e+00
   3.9440000e+02   3.6830000e-03   0.0000000e+00
   3.9460000e+02   3.6830000e-03   0.0000000e+00
   3.9480000e+02   4.3150000e-03   0.0000000e+00
   3.9500000e+02   3.6830000e-03   0.0000000e+00
   3.9520000e+02   3.9990000e-03   0.0000000e+00
   3.9540000e+02   4.3150000e-03   0.0000000e+00
   3.9560000e+02   4.6310000e-03   0.0000000e+00
   3.9580000e+02   4.9470000e-03   0.0000000e+00
   3.9600000e+02   4.6310000e-03   0.0000000e+00
   3.9620000e+02   4.9470000e-03   0.0000000e+00
   3.9640000e+02   4.3150000e-03   0.0000000e+00
   3.9660000e+02   4.6310000e-03   0.0000000e+00
   3.9680000e+02   3.6830000e-03   0.0000000e+00
   3.9700000e+02   4.3150000e-03   0.0000000e+00
   3.9720000e+02   4.9470000e-03   0.0000000e+00
   3.9740000e+02   4.3150000e-03   0.0000000e+00
   3.9760000e+02   4.3150000e-03   0.0000000e+00
   3.9780000e+02   4.6310000e-03   0.0000000e+00
   3.9800000e+02   4.6310000e-03   0.0000000e+00
   3.9820000e+02   3.3670000e-03   0.0000000e+00
   3.9840000e+02   3.6830000e-03   0.0000000e+00
   3.9860000e+02   2.7360000e-03   0.0000000e+00
   3.9880000e+02   3.3670000e-03   0.0000000e+00
   3.9900000e+02   3.3670000e-03   0.0000000e+00
   3.9920000e+02   3.3670000e-03   0.0000000e+00
   3.9940000e+02   3.3670000e-03   0.0000000e+00
   3.9960000e+02   3.3670000e-03   0.0000000e+00
   3.9980000e+02   3.3670000e-03   0.0000000e+00
   4.0000000e+02   3.3670000e-03   0.0000000e+00
   4.0020000e+02   3.3670000e-03   0.0000000e+00
   4.0040000e+02   3.6830000e-03   0.0000000e+00
   4.0060000e+02   3.3670000e-03   0.0000000e+00
   4.0080000e+02   3.9990000e-03   0.0000000e+00
   4.0100000e+02   3.6830000e-03   0.0000000e+00
   4.0120000e+02   3.9990000e-03   0.0000000e+00
   4.0140000e+02   3.6830000e-03   0.0000000e+00
   4.0160000e+02   3.9990000e-03   0.0000000e+00
   4.0180000e+02   3.6830000e-03   0.0000000e+00
   4.0200000e+02   3.9990000e-03   0.0000000e+00
   4.0220000e+02   3.6830000e-03   0.0000000e+00
   4.0240000e+02   3.9990000e-03   0.0000000e+00
   4.0260000e+02   3.9990000e-03   0.0000000e+00
   4.0280000e+02   3.9990000e-03   0.0000000e+00
   4.0300000e+02   3.3670000e-03   0.0000000e+00
   4.0320000e+02   3.3670000e-03   0.0000000e+00
   4.0340000e+02   3.9990000e-03   0.0000000e+00
   4.0360000e+02   4.6310000e-03   0.0000000e+00
   4.0380000e+02   3.0520000e-03   0.0000000e+00
   4.0400000e+02   3.9990000e-03   0.0000000e+00
   4.0420000e+02   3.9990000e-03   0.0000000e+00
   4.0440000e+02   3.6830000e-03   0.0000000e+00
   4.0460000e+02   3.6830000e-03   0.0000000e+00
   4.0480000e+02   4.3150000e-03   0.0000000e+00
   4.0500000e+02   3.6830000e-03   0.0000000e+00
   4.0520000e+02   3.3670000e-03   0.0000000e+00
   4.0540000e+02   3.0520000e-03   0.0000000e+00
   4.0560000e+02   3.0520000e-03   0.0000000e+00
   4.0580000e+02   3.3670000e-03   0.0000000e+00
   4.0600000e+02   2.4200000e-03   0.0000000e+00
   4.0620000e+02   3.3670000e-03   0.0000000e+00
   4.0640000e+02   3.3670000e-03   0.0000000e+00
   4.0660000e+02   3.0520000e-03   0.0000000e+00
   4.0680000e+02   3.6830000e-03   0.0000000e+00
   4.0700000e+02   2.7360000e-03   0.0000000e+00
   4.0720000e+02   3.3670000e-03   0.0000000e+00
   4.0740000e+02   3.3670000e-03   0.0000000e+00
   4.0760000e+02   3.0520000e-03   0.0000000e+00
   4.0780000e+02   3.3670000e-03   0.0000000e+00
   4.0800000e+02   3.0520000e-03   0.0000000e+00
   4.0820000e+02   3.0520000e-03   0.0000000e+00
   4.0840000e+02   3.0520000e-03   0.0000000e+00
   4.0860000e+02   3.0520000e-03   0.0000000e+00
   4.0880000e+02   3.6830000e-03   0.0000000e+00
   4.0900000e+02   3.0520000e-03   0.0000000e+00
   4.0920000e+02   3.3670000e-03   0.0000000e+00
   4.0940000e+02   3.6830000e-03   0.0000000e+00
   4.0960000e+02   3.0520000e-03   0.0000000e+00
   4.0980000e+02   3.0520000e-03   0.0000000e+00
   4.1000000e+02   3.0520000e-03   0.0000000e+00
   4.1020000e+02   3.0520000e-03   0.0000000e+00
   4.1040000e+02   3.0520000e-03   0.0000000e+00
   4.1060000e+02   2.4200000e-03   0.0000000e+00
   4.1080000e+02   2.4200000e-03   0.0000000e+00
   4.1100000e+02   2.7360000e-03   0.0000000e+00
   4.1120000e+02   2.4200000e-03   0.0000000e+00
   4.1140000e+02   2.7360000e-03   0.0000000e+00
   4.1160000e+02   2.4200000e-03   0.0000000e+00
   4.1180000e+02   2.4200000e-03   0.0000000e+00
   4.1200000e+02   3.0520000e-03   0.0000000e+00
   4.1220000e+02   2.4200000e-03   0.0000000e+00
   4.1240000e+02   2.4200000e-03   0.0000000e+00
   4.1260000e+02   2.4200000e-03   0.0000000e+00
   4.1280000e+02   3.0520000e-03   0.0000000e+00
   4.1300000e+02   2.7360000e-03   0.0000000e+00
   4.1320000e+02   3.0520000e-03   0.0000000e+00
   4.1340000e+02   3.0520000e-03   0.0000000e+00
   4.1360000e+02   3.3670000e-03   0.0000000e+00
   4.1380000e+02   3.0520000e-03   0.0000000e+00
   4.1400000e+02   3.0520000e-03   0.0000000e+00
   4.1420000e+02   2.4200000e-03   0.0000000e+00
   4.1440000e+02   3.3670000e-03   0.0000000e+00
   4.1460000e+02   3.3670000e-03   0.0000000e+00
   4.1480000e+02   3.3670000e-03   0.0000000e+00
   4.1500000e+02   3.9990000e-03   0.0000000e+00
   4.1520000e+02   3.6830000e-03   0.0000000e+00
   4.1540000e+02   3.6830000e-03   0.0000000e+00
   4.1560000e+02   3.3670000e-03   0.0000000e+00
   4.1580000e+02   3.6830000e-03   0.0000000e+00
   4.1600000e+02   2.7360000e-03   0.0000000e+00
   4.1620000e+02   3.0520000e-03   0.0000000e+00
   4.1640000e+02   2.7360000e-03   0.0000000e+00
   4.1660000e+02   3.3670000e-03   0.0000000e+00
   4.1680000e+02   4.3150000e-03   0.0000000e+00
   4.1700000e+02   3.3670000e-03   0.0000000e+00
   4.1720000e+02   4.3150000e-03   0.0000000e+00
   4.1740000e+02   3.6830000e-03   0.0000000e+00
   4.1760000e+02   3.6830000e-03   0.0000000e+00
   4.1780000e+02   3.3670000e-03   0.0000000e+00
   4.1800000e+02   3.9990000e-03   0.0000000e+00
   4.1820000e+02   3.0520000e-03   0.0000000e+00
   4.1840000e+02   3.3670000e-03   0.0000000e+00
   4.1860000e+02   3.0520000e-03   0.0000000e+00
   4.1880000e+02   2.1040000e-03   0.0000000e+00
   4.1900000e+02   2.4200000e-03   0.0000000e+00
   4.1920000e+02   2.7360000e-03   0.0000000e+00
   4.1940000e+02   2.7360000e-03   0.0000000e+00
   4.1960000e+02   3.0520000e-03   0.0000000e+00
   4.1980000e+02   3.3670000e-03   0.0000000e+00
   4.2000000e+02   4.3150000e-03   0.0000000e+00
   4.2020000e+02   3.3670000e-03   0.0000000e+00
   4.2040000e+02   2.7360000e-03   0.0000000e+00
   4.2060000e+02   2.7360000e-03   0.0000000e+00
   4.2080000e+02   3.3670000e-03   0.0000000e+00
   4.2100000e+02   3.0520000e-03   0.0000000e+00
   4.2120000e+02   3.3670000e-03   0.0000000e+00
   4.2140000e+02   2.4200000e-03   0.0000000e+00
   4.2160000e+02   2.7360000e-03   0.0000000e+00
   4.2180000e+02   2.4200000e-03   0.0000000e+00
   4.2200000e+02   2.4200000e-03   0.0000000e+00
   4.2220000e+02   3.0520000e-03   0.0000000e+00
   4.2240000e+02   2.4200000e-03   0.0000000e+00
   4.2260000e+02   2.7360000e-03   0.0000000e+00
   4.2280000e+02   2.4200000e-03   0.0000000e+00
   4.2300000e+02   2.4200000e-03   0.0000000e+00
   4.2320000e+02   3.3670000e-03   0.0000000e+00
   4.2340000e+02   2.7360000e-03   0.0000000e+00
   4.2360000e+02   2.7360000e-03   0.0000000e+00
   4.2380000e+02   3.0520000e-03   0.0000000e+00
   4.2400000e+02   2.7360000e-03   0.0000000e+00
   4.2420000e+02   2.7360000e-03   0.0000000e+00
   4.2440000e+02   2.7360000e-03   0.0000000e+00
   4.2460000e+02   3.0520000e-03   0.0000000e+00
   4.2480000e+02   3.0520000e-03   0.0000000e+00
   4.2500000e+02   2.7360000e-03   0.0000000e+00
   4.2520000e+02   2.4200000e-03   0.0000000e+00
   4.2540000e+02   2.4200000e-03   0.0000000e+00
   4.2560000e+02   3.0520000e-03   0.0000000e+00
   4.2580000e+02   2.4200000e-03   0.0000000e+00
   4.2600000e+02   2.7360000e-03   0.0000000e+00
   4.2620000e+02   2.4200000e-03   0.0000000e+00
   4.2640000e+02   2.4200000e-03   0.0000000e+00
   4.2660000e+02   2.4200000e-03   0.0000000e+00
   4.2680000e+02   3.0520000e-03   0.0000000e+00
   4.2700000e+02   3.0520000e-03   0.0000000e+00
   4.2720000e+02   3.0520000e-03   0.0000000e+00
   4.2740000e+02   3.3670000e-03   0.0000000e+00
   4.2760000e+02   2.4200000e-03   0.0000000e+00
   4.2780000e+02   3.3670000e-03   0.0000000e+00
   4.2800000e+02   2.7360000e-03   0.0000000e+00
   4.2820000e+02   2.4200000e-03   0.0000000e+00
   4.2840000e+02   1.1570000e-03   0.0000000e+00
   4.2860000e+02   1.7880000e-03   0.0000000e+00
   4.2880000e+02   2.1040000e-03   0.0000000e+00
   4.2900000e+02   2.1040000e-03   0.0000000e+00
   4.2920000e+02   1.7880000e-03   0.0000000e+00
   4.2940000e+02   2.7360000e-03   0.0000000e+00
   4.2960000e+02   2.1040000e-03   0.0000000e+00
   4.2980000e+02   2.4200000e-03   0.0000000e+00
   4.3000000e+02   2.1040000e-03   0.0000000e+00
   4.3020000e+02   2.1040000e-03   0.0000000e+00
   4.3040000e+02   2.4200000e-03   0.0000000e+00
   4.3060000e+02   2.7360000e-03   0.0000000e+00
   4.3080000e+02   1.7880000e-03   0.0000000e+00
   4.3100000e+02   1.7880000e-03   0.0000000e+00
   4.3120000e+02   3.0520000e-03   0.0000000e+00
   4.3140000e+02   2.4200000e-03   0.0000000e+00
   4.3160000e+02   3.0520000e-03   0.0000000e+00
   4.3180000e+02   3.0520000e-03   0.0000000e+00
   4.3200000e+02   3.0520000e-03   0.0000000e+00
   4.3220000e+02   2.7360000e-03   0.0000000e+00
   4.3240000e+02   2.1040000e-03   0.0000000e+00
   4.3260000e+02   2.7360000e-03   0.0000000e+00
   4.3280000e+02   2.7360000e-03   0.0000000e+00
   4.3300000e+02   2.1040000e-03   0.0000000e+00
   4.3320000e+02   2.7360000e-03   0.0000000e+00
   4.3340000e+02   2.7360000e-03   0.0000000e+00
   4.3360000e+02   3.3670000e-03   0.0000000e+00
   4.3380000e+02   2.7360000e-03   0.0000000e+00
   4.3400000e+02   2.4200000e-03   0.0000000e+00
   4.3420000e+02   2.4200000e-03   0.0000000e+00
   4.3440000e+02   2.4200000e-03   0.0000000e+00
   4.3460000e+02   2.4200000e-03   0.0000000e+00
   4.3480000e+02   2.4200000e-03   0.0000000e+00
   4.3500000e+02   2.7360000e-03   0.0000000e+00
   4.3520000e+02   2.7360000e-03   0.0000000e+00
   4.3540000e+02   2.1040000e-03   0.0000000e+00
   4.3560000e+02   3.0520000e-03   0.0000000e+00
   4.3580000e+02   3.0520000e-03   0.0000000e+00
   4.3600000e+02   2.1040000e-03   0.0000000e+00
   4.3620000e+02   3.3670000e-03   0.0000000e+00
   4.3640000e+02   3.3670000e-03   0.0000000e+00
   4.3660000e+02   3.6830000e-03   0.0000000e+00
   4.3680000e+02   3.0520000e-03   0.0000000e+00
   4.3700000e+02   3.0520000e-03   0.0000000e+00
   4.3720000e+02   3.0520000e-03   0.0000000e+00
   4.3740000e+02   3.0520000e-03   0.0000000e+00
   4.3760000e+02   2.7360000e-03   0.0000000e+00
   4.3780000e+02   2.1040000e-03   0.0000000e+00
   4.3800000e+02   2.7360000e-03   0.0000000e+00
   4.3820000e+02   2.7360000e-03   0.0000000e+00
   4.3840000e+02   2.4200000e-03   0.0000000e+00
   4.3860000e+02   2.7360000e-03   0.0000000e+00
   4.3880000e+02   3.0520000e-03   0.0000000e+00
   4.3900000e+02   1.4720000e-03   0.0000000e+00
   4.3920000e+02   2.1040000e-03   0.0000000e+00
   4.3940000e+02   3.0520000e-03   0.0000000e+00
   4.3960000e+02   3.0520000e-03   0.0000000e+00
   4.3980000e+02   3.0520000e-03   0.0000000e+00
   4.4000000e+02   3.0520000e-03   0.0000000e+00
   4.4020000e+02   3.3670000e-03   0.0000000e+00
   4.4040000e+02   3.3670000e-03   0.0000000e+00
   4.4060000e+02   3.0520000e-03   0.0000000e+00
   4.4080000e+02   3.0520000e-03   0.0000000e+00
   4.4100000e+02   3.0520000e-03   0.0000000e+00
   4.4120000e+02   2.4200000e-03   0.0000000e+00
   4.4140000e+02   2.7360000e-03   0.0000000e+00
   4.4160000e+02   2.1040000e-03   0.0000000e+00
   4.4180000e+02   1.7880000e-03   0.0000000e+00
   4.4200000e+02   2.4200000e-03   0.0000000e+00
   4.4220000e+02   1.4720000e-03   0.0000000e+00
   4.4240000e+02   1.7880000e-03   0.0000000e+00
   4.4260000e+02   1.4720000e-03   0.0000000e+00
   4.4280000e+02   1.4720000e-03   0.0000000e+00
   4.4300000e+02   1.7880000e-03   0.0000000e+00
   4.4320000e+02   1.7880000e-03   0.0000000e+00
   4.4340000e+02   2.1040000e-03   0.0000000e+00
   4.4360000e+02   1.7880000e-03   0.0000000e+00
   4.4380000e+02   1.4720000e-03   0.0000000e+00
   4.4400000e+02   1.7880000e-03   0.0000000e+00
   4.4420000e+02   1.4720000e-03   0.0000000e+00
   4.4440000e+02   2.1040000e-03   0.0000000e+00
   4.4460000e+02   1.7880000e-03   0.0000000e+00
   4.4480000e+02   2.4200000e-03   0.0000000e+00
   4.4500000e+02   3.3670000e-03   0.0000000e+00
   4.4520000e+02   3.0520000e-03   0.0000000e+00
   4.4540000e+02   2.7360000e-03   0.0000000e+00
   4.4560000e+02   2.4200000e-03   0.0000000e+00
   4.4580000e+02   2.4200000e-03   0.0000000e+00
   4.4600000e+02   2.7360000e-03   0.0000000e+00
   4.4620000e+02   2.1040000e-03   0.0000000e+00
   4.4640000e+02   2.1040000e-03   0.0000000e+00
   4.4660000e+02   2.4200000e-03   0.0000000e+00
   4.4680000e+02   2.1040000e-03   0.0000000e+00
   4.4700000e+02   3.0520000e-03   0.0000000e+00
   4.4720000e+02   1.7880000e-03   0.0000000e+00
   4.4740000e+02   2.1040000e-03   0.0000000e+00
   4.4760000e+02   1.4720000e-03   0.0000000e+00
   4.4780000e+02   2.1040000e-03   0.0000000e+00
   4.4800000e+02   8.4100000e-04   0.0000000e+00
   4.4820000e+02   1.7880000e-03   0.0000000e+00
   4.4840000e+02   1.4720000e-03   0.0000000e+00
   4.4860000e+02   1.1570000e-03   0.0000000e+00
   4.4880000e+02   1.7880000e-03   0.0000000e+00
   4.4900000e+02   1.4720000e-03   0.0000000e+00
   4.4920000e+02   1.7880000e-03   0.0000000e+00
   4.4940000e+02   2.7360000e-03   0.0000000e+00
   4.4960000e+02   2.4200000e-03   0.0000000e+00
   4.4980000e+02   2.4200000e-03   0.0000000e+00
   4.5000000e+02   2.1040000e-03   0.0000000e+00
   4.5020000e+02   1.7880000e-03   0.0000000e+00
   4.5040000e+02   1.7880000e-03   0.0000000e+00
   4.5060000e+02   1.4720000e-03   0.0000000e+00
   4.5080000e+02   1.1570000e-03   0.0000000e+00
   4.5100000e+02   1.1570000e-03   0.0000000e+00
   4.5120000e+02   1.4720000e-03   0.0000000e+00
   4.5140000e+02   1.4720000e-03   0.0000000e+00
   4.5160000e+02   2.1040000e-03   0.0000000e+00
   4.5180000e+02   1.4720000e-03   0.0000000e+00
   4.5200000e+02   1.1570000e-03   0.0000000e+00
   4.5220000e+02   2.1040000e-03   0.0000000e+00
   4.5240000e+02   2.1040000e-03   0.0000000e+00
   4.5260000e+02   8.4100000e-04   0.0000000e+00
   4.5280000e+02   1.4720000e-03   0.0000000e+00
   4.5300000e+02   1.7880000e-03   0.0000000e+00
   4.5320000e+02   1.7880000e-03   0.0000000e+00
   4.5340000e+02   1.1570000e-03   0.0000000e+00
   4.5360000e+02   2.1040000e-03   0.0000000e+00
   4.5380000e+02   1.1570000e-03   0.0000000e+00
   4.5400000e+02   1.1570000e-03   0.0000000e+00
   4.5420000e+02   1.1570000e-03   0.0000000e+00
   4.5440000e+02   1.1570000e-03   0.0000000e+00
   4.5460000e+02   1.4720000e-03   0.0000000e+00
   4.5480000e+02   1.1570000e-03   0.0000000e+00
   4.5500000e+02   8.4100000e-04   0.0000000e+00
   4.5520000e+02   1.7880000e-03   0.0000000e+00
   4.5540000e+02   2.1040000e-03   0.0000000e+00
   4.5560000e+02   1.7880000e-03   0.0000000e+00
   4.5580000e+02   2.1040000e-03   0.0000000e+00
   4.5600000e+02   1.7880000e-03   0.0000000e+00
   4.5620000e+02   1.1570000e-03   0.0000000e+00
   4.5640000e+02   1.1570000e-03   0.0000000e+00
   4.5660000e+02   1.1570000e-03   0.0000000e+00
   4.5680000e+02   5.2500000e-04   0.0000000e+00
   4.5700000e+02   8.4100000e-04   0.0000000e+00
   4.5720000e+02   1.1570000e-03   0.0000000e+00
   4.5740000e+02   1.1570000e-03   0.0000000e+00
   4.5760000e+02   8.4100000e-04   0.0000000e+00
   4.5780000e+02   1.1570000e-03   0.0000000e+00
   4.5800000e+02   8.4100000e-04   0.0000000e+00
   4.5820000e+02   1.1570000e-03   0.0000000e+00
   4.5840000e+02   1.4720000e-03   0.0000000e+00
   4.5860000e+02   2.1040000e-03   0.0000000e+00
   4.5880000e+02   1.4720000e-03   0.0000000e+00
   4.5900000e+02   2.7360000e-03   0.0000000e+00
   4.5920000e+02   2.4200000e-03   0.0000000e+00
   4.5940000e+02   2.7360000e-03   0.0000000e+00
   4.5960000e+02   1.7880000e-03   0.0000000e+00
   4.5980000e+02   8.4100000e-04   0.0000000e+00
   4.6000000e+02   8.4100000e-04   0.0000000e+00
   4.6020000e+02   5.2500000e-04   0.0000000e+00
   4.6040000e+02   5.2500000e-04   0.0000000e+00
   4.6060000e+02   1.1570000e-03   0.0000000e+00
   4.6080000e+02   8.4100000e-04   0.0000000e+00
   4.6100000e+02   1.4720000e-03   0.0000000e+00
   4.6120000e+02   1.4720000e-03   0.0000000e+00
   4.6140000e+02   1.4720000e-03   0.0000000e+00
   4.6160000e+02   1.4720000e-03   0.0000000e+00
   4.6180000e+02   8.4100000e-04   0.0000000e+00
   4.6200000e+02   1.4720000e-03   0.0000000e+00
   4.6220000e+02   1.1570000e-03   0.0000000e+00
   4.6240000e+02   1.1570000e-03   0.0000000e+00
   4.6260000e+02   8.4100000e-04   0.0000000e+00
   4.6280000e+02   8.4100000e-04   0.0000000e+00
   4.6300000e+02   1.7880000e-03   0.0000000e+00
   4.6320000e+02   2.1040000e-03   0.0000000e+00
   4.6340000e+02   1.4720000e-03   0.0000000e+00
   4.6360000e+02   1.7880000e-03   0.0000000e+00
   4.6380000e+02   2.1040000e-03   0.0000000e+00
   4.6400000e+02   1.1570000e-03   0.0000000e+00
   4.6420000e+02   1.1570000e-03   0.0000000e+00
   4.6440000e+02   1.7880000e-03   0.0000000e+00
   4.6460000e+02   1.7880000e-03   0.0000000e+00
   4.6480000e+02   2.1040000e-03   0.0000000e+00
   4.6500000e+02   2.4200000e-03   0.0000000e+00
   4.6520000e+02   1.1570000e-03   0.0000000e+00
   4.6540000e+02   2.1040000e-03   0.0000000e+00
   4.6560000e+02   1.7880000e-03   0.0000000e+00
   4.6580000e+02   1.1570000e-03   0.0000000e+00
   4.6600000e+02   1.4720000e-03   0.0000000e+00
   4.6620000e+02   5.2500000e-04   0.0000000e+00
   4.6640000e+02   1.1570000e-03   0.0000000e+00
   4.6660000e+02   1.7880000e-03   0.0000000e+00
   4.6680000e+02   1.4720000e-03   0.0000000e+00
   4.6700000e+02   1.1570000e-03   0.0000000e+00
   4.6720000e+02   1.1570000e-03   0.0000000e+00
   4.6740000e+02   1.1570000e-03   0.0000000e+00
   4.6760000e+02   1.4720000e-03   0.0000000e+00
   4.6780000e+02   1.4720000e-03   0.0000000e+00
   4.6800000e+02   2.1040000e-03   0.0000000e+00
   4.6820000e+02   1.7880000e-03   0.0000000e+00
   4.6840000e+02   2.1040000e-03   0.0000000e+00
   4.6860000e+02   1.7880000e-03   0.0000000e+00
   4.6880000e+02   1.7880000e-03   0.0000000e+00
   4.6900000e+02   1.7880000e-03   0.0000000e+00
   4.6920000e+02   2.1040000e-03   0.0000000e+00
   4.6940000e+02   1.7880000e-03   0.0000000e+00
   4.6960000e+02   1.7880000e-03   0.0000000e+00
   4.6980000e+02   8.4100000e-04   0.0000000e+00
   4.7000000e+02   1.1570000e-03   0.0000000e+00
   4.7020000e+02   1.4720000e-03   0.0000000e+00
   4.7040000e+02   1.7880000e-03   0.0000000e+00
   4.7060000e+02   1.1570000e-03   0.0000000e+00
   4.7080000e+02   1.1570000e-03   0.0000000e+00
   4.7100000e+02   1.1570000e-03   0.0000000e+00
   4.7120000e+02   1.4720000e-03   0.0000000e+00
   4.7140000e+02   1.7880000e-03   0.0000000e+00
   4.7160000e+02   8.4100000e-04   0.0000000e+00
   4.7180000e+02   1.4720000e-03   0.0000000e+00
   4.7200000e+02   1.1570000e-03   0.0000000e+00
   4.7220000e+02   1.1570000e-03   0.0000000e+00
   4.7240000e+02   1.1570000e-03   0.0000000e+00
   4.7260000e+02   5.2500000e-04   0.0000000e+00
   4.7280000e+02   1.4720000e-03   0.0000000e+00
   4.7300000e+02   1.4720000e-03   0.0000000e+00
   4.7320000e+02   1.4720000e-03   0.0000000e+00
   4.7340000e+02   1.7880000e-03   0.0000000e+00
   4.7360000e+02   8.4100000e-04   0.0000000e+00
   4.7380000e+02   8.4100000e-04   0.0000000e+00
   4.7400000e+02   1.7880000e-03   0.0000000e+00
   4.7420000e+02   1.7880000e-03   0.0000000e+00
   4.7440000e+02   2.1040000e-03   0.0000000e+00
   4.7460000e+02   1.7880000e-03   0.0000000e+00
   4.7480000e+02   1.7880000e-03   0.0000000e+00
   4.7500000e+02   1.7880000e-03   0.0000000e+00
   4.7520000e+02   8.4100000e-04   0.0000000e+00
   4.7540000e+02   1.1570000e-03   0.0000000e+00
   4.7560000e+02   8.4100000e-04   0.0000000e+00
   4.7580000e+02   1.4720000e-03   0.0000000e+00
   4.7600000e+02   1.7880000e-03   0.0000000e+00
   4.7620000e+02   2.1040000e-03   0.0000000e+00
   4.7640000e+02   1.7880000e-03   0.0000000e+00
   4.7660000e+02   1.7880000e-03   0.0000000e+00
   4.7680000e+02   1.1570000e-03   0.0000000e+00
   4.7700000e+02   1.7880000e-03   0.0000000e+00
   4.7720000e+02   2.1040000e-03   0.0000000e+00
   4.7740000e+02   1.7880000e-03   0.0000000e+00
   4.7760000e+02   1.4720000e-03   0.0000000e+00
   4.7780000e+02   1.4720000e-03   0.0000000e+00
   4.7800000e+02   1.1570000e-03   0.0000000e+00
   4.7820000e+02   1.7880000e-03   0.0000000e+00
   4.7840000e+02   1.1570000e-03   0.0000000e+00
   4.7860000e+02   1.1570000e-03   0.0000000e+00
   4.7880000e+02   2.1040000e-03   0.0000000e+00
   4.7900000e+02   1.4720000e-03   0.0000000e+00
   4.7920000e+02   1.1570000e-03   0.0000000e+00
   4.7940000e+02   1.7880000e-03   0.0000000e+00
   4.7960000e+02   1.1570000e-03   0.0000000e+00
   4.7980000e+02   2.0900000e-04   0.0000000e+00
   4.8000000e+02   8.4100000e-04   0.0000000e+00
   4.8020000e+02   1.1570000e-03   0.0000000e+00
   4.8040000e+02   1.1570000e-03   0.0000000e+00
   4.8060000e+02   1.1570000e-03   0.0000000e+00
   4.8080000e+02   2.1040000e-03   0.0000000e+00
   4.8100000e+02   1.4720000e-03   0.0000000e+00
   4.8120000e+02   1.1570000e-03   0.0000000e+00
   4.8140000e+02   1.1570000e-03   0.0000000e+00
   4.8160000e+02   2.1040000e-03   0.0000000e+00
   4.8180000e+02   2.1040000e-03   0.0000000e+00
   4.8200000e+02   1.4720000e-03   0.0000000e+00
   4.8220000e+02   1.1570000e-03   0.0000000e+00
   4.8240000e+02   2.1040000e-03   0.0000000e+00
   4.8260000e+02   1.7880000e-03   0.0000000e+00
   4.8280000e+02   1.1570000e-03   0.0000000e+00
   4.8300000e+02   1.4720000e-03   0.0000000e+00
   4.8320000e+02   1.1570000e-03   0.0000000e+00
   4.8340000e+02   1.4720000e-03   0.0000000e+00
   4.8360000e+02   1.4720000e-03   0.0000000e+00
   4.8380000e+02   1.7880000e-03   0.0000000e+00
   4.8400000e+02   8.4100000e-04   0.0000000e+00
   4.8420000e+02   1.4720000e-03   0.0000000e+00
   4.8440000e+02   1.7880000e-03   0.0000000e+00
   4.8460000e+02   1.7880000e-03   0.0000000e+00
   4.8480000e+02   1.4720000e-03   0.0000000e+00
   4.8500000e+02   1.7880000e-03   0.0000000e+00
   4.8520000e+02   1.4720000e-03   0.0000000e+00
   4.8540000e+02   2.1040000e-03   0.0000000e+00
   4.8560000e+02   2.1040000e-03   0.0000000e+00
   4.8580000e+02   2.1040000e-03   0.0000000e+00
   4.8600000e+02   2.7360000e-03   0.0000000e+00
   4.8620000e+02   2.4200000e-03   0.0000000e+00
   4.8640000e+02   2.7360000e-03   0.0000000e+00
   4.8660000e+02   2.7360000e-03   0.0000000e+00
   4.8680000e+02   2.7360000e-03   0.0000000e+00
   4.8700000e+02   1.7880000e-03   0.0000000e+00
   4.8720000e+02   1.7880000e-03   0.0000000e+00
   4.8740000e+02   2.1040000e-03   0.0000000e+00
   4.8760000e+02   2.1040000e-03   0.0000000e+00
   4.8780000e+02   1.7880000e-03   0.0000000e+00
   4.8800000e+02   1.4720000e-03   0.0000000e+00
   4.8820000e+02   1.7880000e-03   0.0000000e+00
   4.8840000e+02   1.1570000e-03   0.0000000e+00
   4.8860000e+02   1.7880000e-03   0.0000000e+00
   4.8880000e+02   2.1040000e-03   0.0000000e+00
   4.8900000e+02   2.1040000e-03   0.0000000e+00
   4.8920000e+02   2.1040000e-03   0.0000000e+00
   4.8940000e+02   2.4200000e-03   0.0000000e+00
   4.8960000e+02   3.0520000e-03   0.0000000e+00
   4.8980000e+02   2.7360000e-03   0.0000000e+00
   4.9000000e+02   2.1040000e-03   0.0000000e+00
   4.9020000e+02   2.1040000e-03   0.0000000e+00
   4.9040000e+02   2.4200000e-03   0.0000000e+00
   4.9060000e+02   2.1040000e-03   0.0000000e+00
   4.9080000e+02   2.7360000e-03   0.0000000e+00
   4.9100000e+02   2.4200000e-03   0.0000000e+00
   4.9120000e+02   2.1040000e-03   0.0000000e+00
   4.9140000e+02   2.7360000e-03   0.0000000e+00
   4.9160000e+02   2.7360000e-03   0.0000000e+00
   4.9180000e+02   3.3670000e-03   0.0000000e+00
   4.9200000e+02   2.4200000e-03   0.0000000e+00
   4.9220000e+02   2.7360000e-03   0.0000000e+00
   4.9240000e+02   2.1040000e-03   0.0000000e+00
   4.9260000e+02   1.7880000e-03   0.0000000e+00
   4.9280000e+02   2.1040000e-03   0.0000000e+00
   4.9300000e+02   1.7880000e-03   0.0000000e+00
   4.9320000e+02   2.1040000e-03   0.0000000e+00
   4.9340000e+02   2.1040000e-03   0.0000000e+00
   4.9360000e+02   1.7880000e-03   0.0000000e+00
   4.9380000e+02   1.4720000e-03   0.0000000e+00
   4.9400000e+02   2.4200000e-03   0.0000000e+00
   4.9420000e+02   2.4200000e-03   0.0000000e+00
   4.9440000e+02   1.7880000e-03   0.0000000e+00
   4.9460000e+02   1.4720000e-03   0.0000000e+00
   4.9480000e+02   1.4720000e-03   0.0000000e+00
   4.9500000e+02   1.7880000e-03   0.0000000e+00
   4.9520000e+02   2.7360000e-03   0.0000000e+00
   4.9540000e+02   2.1040000e-03   0.0000000e+00
   4.9560000e+02   2.1040000e-03   0.0000000e+00
   4.9580000e+02   1.4720000e-03   0.0000000e+00
   4.9600000e+02   1.1570000e-03   0.0000000e+00
   4.9620000e+02   1.1570000e-03   0.0000000e+00
   4.9640000e+02   1.1570000e-03   0.0000000e+00
   4.9660000e+02   1.4720000e-03   0.0000000e+00
   4.9680000e+02   1.1570000e-03   0.0000000e+00
   4.9700000e+02   1.1570000e-03   0.0000000e+00
   4.9720000e+02   2.1040000e-03   0.0000000e+00
   4.9740000e+02   1.7880000e-03   0.0000000e+00
   4.9760000e+02   1.7880000e-03   0.0000000e+00
   4.9780000e+02   2.1040000e-03   0.0000000e+00
   4.9800000e+02   1.7880000e-03   0.0000000e+00
   4.9820000e+02   1.7880000e-03   0.0000000e+00
   4.9840000e+02   2.1040000e-03   0.0000000e+00
   4.9860000e+02   1.7880000e-03   0.0000000e+00
   4.9880000e+02   2.1040000e-03   0.0000000e+00
   4.9900000e+02   1.7880000e-03   0.0000000e+00
   4.9920000e+02   1.7880000e-03   0.0000000e+00
   4.9940000e+02   1.7880000e-03   0.0000000e+00
   4.9960000e+02   2.4200000e-03   0.0000000e+00
   4.9980000e+02   1.4720000e-03   0.0000000e+00
   5.0000000e+02   2.7360000e-03   0.0000000e+00
   5.0020000e+02   1.7880000e-03   0.0000000e+00
   5.0040000e+02   1.1570000e-03   0.0000000e+00
   5.0060000e+02   1.4720000e-03   0.0000000e+00
   5.0080000e+02   1.7880000e-03   0.0000000e+00
   5.0100000e+02   1.7880000e-03   0.0000000e+00
   5.0120000e+02   2.1040000e-03   0.0000000e+00
   5.0140000e+02   2.4200000e-03   0.0000000e+00
   5.0160000e+02   2.4200000e-03   0.0000000e+00
   5.0180000e+02   2.7360000e-03   0.0000000e+00
   5.0200000e+02   2.4200000e-03   0.0000000e+00
   5.0220000e+02   2.4200000e-03   0.0000000e+00
   5.0240000e+02   1.7880000e-03   0.0000000e+00
   5.0260000e+02   1.7880000e-03   0.0000000e+00
   5.0280000e+02   1.7880000e-03   0.0000000e+00
   5.0300000e+02   2.1040000e-03   0.0000000e+00
   5.0320000e+02   1.1570000e-03   0.0000000e+00
   5.0340000e+02   1.1570000e-03   0.0000000e+00
   5.0360000e+02   1.1570000e-03   0.0000000e+00
   5.0380000e+02   2.4200000e-03   0.0000000e+00
   5.0400000e+02   1.7880000e-03   0.0000000e+00
   5.0420000e+02   1.7880000e-03   0.0000000e+00
   5.0440000e+02   1.7880000e-03   0.0000000e+00
   5.0460000e+02   2.1040000e-03   0.0000000e+00
   5.0480000e+02   2.1040000e-03   0.0000000e+00
   5.0500000e+02   1.7880000e-03   0.0000000e+00
   5.0520000e+02   1.1570000e-03   0.0000000e+00
   5.0540000e+02   1.1570000e-03   0.0000000e+00
   5.0560000e+02   1.4720000e-03   0.0000000e+00
   5.0580000e+02   1.1570000e-03   0.0000000e+00
   5.0600000e+02   1.1570000e-03   0.0000000e+00
   5.0620000e+02   8.4100000e-04   0.0000000e+00
   5.0640000e+02   1.4720000e-03   0.0000000e+00
   5.0660000e+02   1.1570000e-03   0.0000000e+00
   5.0680000e+02   1.4720000e-03   0.0000000e+00
   5.0700000e+02   8.4100000e-04   0.0000000e+00
   5.0720000e+02   8.4100000e-04   0.0000000e+00
   5.0740000e+02   8.4100000e-04   0.0000000e+00
   5.0760000e+02   1.4720000e-03   0.0000000e+00
   5.0780000e+02   1.1570000e-03   0.0000000e+00
   5.0800000e+02   1.4720000e-03   0.0000000e+00
   5.0820000e+02   8.4100000e-04   0.0000000e+00
   5.0840000e+02   8.4100000e-04   0.0000000e+00
   5.0860000e+02   1.4720000e-03   0.0000000e+00
   5.0880000e+02   1.1570000e-03   0.0000000e+00
   5.0900000e+02   1.7880000e-03   0.0000000e+00
   5.0920000e+02   5.2500000e-04   0.0000000e+00
   5.0940000e+02   1.4720000e-03   0.0000000e+00
   5.0960000e+02   1.7880000e-03   0.0000000e+00
   5.0980000e+02   2.1040000e-03   0.0000000e+00
   5.1000000e+02   2.1040000e-03   1.0000000e+00
   5.1020000e+02   2.1040000e-03   1.0000000e+00
   5.1040000e+02   2.1040000e-03   1.0000000e+00
   5.1060000e+02   1.4720000e-03   1.0000000e+00
   5.1080000e+02   8.4100000e-04   1.0000000e+00
   5.1100000e+02   1.7880000e-03   1.0000000e+00
   5.1120000e+02   1.1570000e-03   1.0000000e+00
   5.1140000e+02   1.1570000e-03   1.0000000e+00
   5.1160000e+02   1.1570000e-03   1.0000000e+00
   5.1180000e+02   1.7880000e-03   1.0000000e+00
   5.1200000e+02   8.4100000e-04   1.0000000e+00
   5.1220000e+02   1.1570000e-03   1.0000000e+00
   5.1240000e+02   8.4100000e-04   1.0000000e+00
   5.1260000e+02   8.4100000e-04   1.0000000e+00
   5.1280000e+02   1.1570000e-03   1.0000000e+00
   5.1300000e+02   1.4720000e-03   1.0000000e+00
   5.1320000e+02   8.4100000e-04   1.0000000e+00
   5.1340000e+02   8.4100000e-04   1.0000000e+00
   5.1360000e+02   5.2500000e-04   1.0000000e+00
   5.1380000e+02   1.4720000e-03   1.0000000e+00
   5.1400000e+02   8.4100000e-04   1.0000000e+00
   5.1420000e+02   1.1570000e-03   1.0000000e+00
   5.1440000e+02   1.4720000e-03   1.0000000e+00
   5.1460000e+02   2.1040000e-03   1.0000000e+00
   5.1480000e+02   8.4100000e-04   1.0000000e+00
   5.1500000e+02   1.1570000e-03   1.0000000e+00
   5.1520000e+02   5.2500000e-04   1.0000000e+00
   5.1540000e+02   1.1570000e-03   1.0000000e+00
   5.1560000e+02   2.1040000e-03   1.0000000e+00
   5.1580000e+02   2.1040000e-03   1.0000000e+00
   5.1600000e+02   2.7360000e-03   1.0000000e+00
   5.1620000e+02   2.1040000e-03   1.0000000e+00
   5.1640000e+02   2.4200000e-03   1.0000000e+00
   5.1660000e+02   3.0520000e-03   1.0000000e+00
   5.1680000e+02   1.4720000e-03   1.0000000e+00
   5.1700000e+02   2.1040000e-03   1.0000000e+00
   5.1720000e+02   2.1040000e-03   1.0000000e+00
   5.1740000e+02   2.7360000e-03   1.0000000e+00
   5.1760000e+02   2.4200000e-03   1.0000000e+00
   5.1780000e+02   2.4200000e-03   1.0000000e+00
   5.1800000e+02   2.1040000e-03   1.0000000e+00
   5.1820000e+02   3.0520000e-03   1.0000000e+00
   5.1840000e+02   2.4200000e-03   1.0000000e+00
   5.1860000e+02   2.4200000e-03   1.0000000e+00
   5.1880000e+02   2.7360000e-03   1.0000000e+00
   5.1900000e+02   2.4200000e-03   1.0000000e+00
   5.1920000e+02   2.7360000e-03   1.0000000e+00
   5.1940000e+02   2.7360000e-03   1.0000000e+00
   5.1960000e+02   2.7360000e-03   1.0000000e+00
   5.1980000e+02   3.0520000e-03   1.0000000e+00
   5.2000000e+02   2.7360000e-03   0.0000000e+00
   5.2020000e+02   1.7880000e-03   0.0000000e+00
   5.2040000e+02   1.7880000e-03   0.0000000e+00
   5.2060000e+02   2.1040000e-03   0.0000000e+00
   5.2080000e+02   2.4200000e-03   0.0000000e+00
   5.2100000e+02   1.7880000e-03   0.0000000e+00
   5.2120000e+02   1.1570000e-03   0.0000000e+00
   5.2140000e+02   1.1570000e-03   0.0000000e+00
   5.2160000e+02   1.1570000e-03   0.0000000e+00
   5.2180000e+02   1.4720000e-03   0.0000000e+00
   5.2200000e+02   1.4720000e-03   0.0000000e+00
   5.2220000e+02   1.1570000e-03   0.0000000e+00
   5.2240000e+02   1.1570000e-03   0.0000000e+00
   5.2260000e+02   1.4720000e-03   0.0000000e+00
   5.2280000e+02   1.4720000e-03   0.0000000e+00
   5.2300000e+02   1.7880000e-03   0.0000000e+00
   5.2320000e+02   2.1040000e-03   0.0000000e+00
   5.2340000e+02   2.1040000e-03   0.0000000e+00
   5.2360000e+02   1.7880000e-03   0.0000000e+00
   5.2380000e+02   1.7880000e-03   0.0000000e+00
   5.2400000e+02   1.4720000e-03   0.0000000e+00
   5.2420000e+02   1.7880000e-03   0.0000000e+00
   5.2440000e+02   2.1040000e-03   0.0000000e+00
   5.2460000e+02   2.7360000e-03   0.0000000e+00
   5.2480000e+02   2.7360000e-03   0.0000000e+00
   5.2500000e+02   3.0520000e-03   0.0000000e+00
   5.2520000e+02   2.4200000e-03   0.0000000e+00
   5.2540000e+02   2.7360000e-03   0.0000000e+00
   5.2560000e+02   3.0520000e-03   0.0000000e+00
   5.2580000e+02   3.0520000e-03   0.0000000e+00
   5.2600000e+02   3.9990000e-03   0.0000000e+00
   5.2620000e+02   5.2630000e-03   0.0000000e+00
   5.2640000e+02   7.4730000e-03   0.0000000e+00
   5.2660000e+02   1.1264000e-02   0.0000000e+00
   5.2680000e+02   1.7580000e-02   0.0000000e+00
   5.2700000e+02   2.4845000e-02   0.0000000e+00
   5.2720000e+02   3.5268000e-02   0.0000000e+00
   5.2740000e+02   4.8533000e-02   0.0000000e+00
   5.2760000e+02   6.4010000e-02   0.0000000e+00
   5.2780000e+02   8.2013000e-02   0.0000000e+00
   5.2800000e+02   1.0191100e-01   0.0000000e+00
   5.2820000e+02   1.2496700e-01   0.0000000e+00
   5.2840000e+02   1.4928700e-01   0.0000000e+00
   5.2860000e+02   1.7581800e-01   0.0000000e+00
   5.2880000e+02   2.0361300e-01   0.0000000e+00
   5.2900000e+02   2.3361800e-01   0.0000000e+00
   5.2920000e+02   2.6457000e-01   0.0000000e+00
   5.2940000e+02   2.9710200e-01   0.0000000e+00
   5.2960000e+02   3.3184500e-01   0.0000000e+00
   5.2980000e+02   3.6690400e-01   0.0000000e+00
   5.3000000e+02   4.0417400e-01   1.0000000e+00
   5.3020000e+02   4.4112700e-01   1.0000000e+00
   5.3040000e+02   4.8123900e-01   1.0000000e+00
   5.3060000e+02   5.2072000e-01   1.0000000e+00
   5.3080000e+02   5.6146400e-01   1.0000000e+00
   5.3100000e+02   6.0347100e-01   1.0000000e+00
   5.3120000e+02   6.4579400e-01   1.0000000e+00
   5.3140000e+02   6.8874900e-01   1.0000000e+00
   5.3160000e+02   7.3391500e-01   1.0000000e+00
   5.3180000e+02   7.7939600e-01   1.0000000e+00
   5.3200000e+02   8.2487800e-01   1.0000000e+00
   5.3220000e+02   8.7320200e-01   1.0000000e+00
   5.3240000e+02   9.2089400e-01   1.0000000e+00
   5.3260000e+02   9.7016600e-01   1.0000000e+00
   5.3280000e+02   1.0184900e+00   1.0000000e+00
   5.3300000e+02   1.0677620e+00   1.0000000e+00
   5.3320000e+02   1.1182970e+00   1.0000000e+00
   5.3340000e+02   1.1688320e+00   1.0000000e+00
   5.3360000e+02   1.2199990e+00   1.0000000e+00
   5.3380000e+02   1.2705340e+00   1.0000000e+00
   5.3400000e+02   1.3223320e+00   1.0000000e+00
   5.3420000e+02   1.3731830e+00   1.0000000e+00
   5.3440000e+02   1.4230860e+00   1.0000000e+00
   5.3460000e+02   1.4729900e+00   1.0000000e+00
   5.3480000e+02   1.5222610e+00   1.0000000e+00
   5.3500000e+02   1.5699540e+00   1.0000000e+00
   5.3520000e+02   1.6185940e+00   1.0000000e+00
   5.3540000e+02   1.6659700e+00   1.0000000e+00
   5.3560000e+02   1.7120840e+00   1.0000000e+00
   5.3580000e+02   1.7569330e+00   1.0000000e+00
   5.3600000e+02   1.7998880e+00   1.0000000e+00
   5.3620000e+02   1.8422110e+00   1.0000000e+00
   5.3640000e+02   1.8810600e+00   1.0000000e+00
   5.3660000e+02   1.9176980e+00   1.0000000e+00
   5.3680000e+02   1.9518090e+00   1.0000000e+00
   5.3700000e+02   1.9821300e+00   1.0000000e+00
   5.3720000e+02   2.0092930e+00   1.0000000e+00
   5.3740000e+02   2.0332970e+00   1.0000000e+00
   5.3760000e+02   2.0535110e+00   1.0000000e+00
   5.3780000e+02   2.0715140e+00   1.0000000e+00
   5.3800000e+02   2.0860430e+00   1.0000000e+00
   5.3820000e+02   2.0967820e+00   1.0000000e+00
   5.3840000e+02   2.1072040e+00   1.0000000e+00
   5.3860000e+02   2.1135210e+00   1.0000000e+00
   5.3880000e+02   2.1185750e+00   1.0000000e+00
   5.3900000e+02   2.1201540e+00   1.0000000e+00
   5.3920000e+02   2.1198380e+00   1.0000000e+00
   5.3940000e+02   2.1179430e+00   1.0000000e+00
   5.3960000e+02   2.1141530e+00   1.0000000e+00
   5.3980000e+02   2.1084680e+00   1.0000000e+00
   5.4000000e+02   2.1002560e+00   0.0000000e+00
   5.4020000e+02   2.0907800e+00   0.0000000e+00
   5.4040000e+02   2.0790940e+00   0.0000000e+00
   5.4060000e+02   2.0655130e+00   0.0000000e+00
   5.4080000e+02   2.0500370e+00   0.0000000e+00
   5.4100000e+02   2.0332970e+00   0.0000000e+00
   5.4120000e+02   2.0143460e+00   0.0000000e+00
   5.4140000e+02   1.9935010e+00   0.0000000e+00
   5.4160000e+02   1.9710760e+00   0.0000000e+00
   5.4180000e+02   1.9486510e+00   0.0000000e+00
   5.4200000e+02   1.9243310e+00   0.0000000e+00
   5.4220000e+02   1.8987470e+00   0.0000000e+00
   5.4240000e+02   1.8712690e+00   0.0000000e+00
   5.4260000e+02   1.8418950e+00   0.0000000e+00
   5.4280000e+02   1.8118900e+00   0.0000000e+00
   5.4300000e+02   1.7803060e+00   0.0000000e+00
   5.4320000e+02   1.7480900e+00   0.0000000e+00
   5.4340000e+02   1.7155580e+00   0.0000000e+00
   5.4360000e+02   1.6817630e+00   0.0000000e+00
   5.4380000e+02   1.6476510e+00   0.0000000e+00
   5.4400000e+02   1.6132240e+00   0.0000000e+00
   5.4420000e+02   1.5787970e+00   0.0000000e+00
   5.4440000e+02   1.5440550e+00   0.0000000e+00
   5.4460000e+02   1.5102590e+00   0.0000000e+00
   5.4480000e+02   1.4767800e+00   0.0000000e+00
   5.4500000e+02   1.4426690e+00   0.0000000e+00
   5.4520000e+02   1.4091890e+00   0.0000000e+00
   5.4540000e+02   1.3763410e+00   0.0000000e+00
   5.4560000e+02   1.3444410e+00   0.0000000e+00
   5.4580000e+02   1.3131730e+00   0.0000000e+00
   5.4600000e+02   1.2828520e+00   0.0000000e+00
   5.4620000e+02   1.2537940e+00   0.0000000e+00
   5.4640000e+02   1.2278950e+00   0.0000000e+00
   5.4660000e+02   1.2026270e+00   0.0000000e+00
   5.4680000e+02   1.1811500e+00   0.0000000e+00
   5.4700000e+02   1.1615670e+00   0.0000000e+00
   5.4720000e+02   1.1451440e+00   0.0000000e+00
   5.4740000e+02   1.1328260e+00   0.0000000e+00
   5.4760000e+02   1.1236660e+00   0.0000000e+00
   5.4780000e+02   1.1170330e+00   0.0000000e+00
   5.4800000e+02   1.1135590e+00   0.0000000e+00
   5.4820000e+02   1.1132430e+00   0.0000000e+00
   5.4840000e+02   1.1151380e+00   0.0000000e+00
   5.4860000e+02   1.1192440e+00   0.0000000e+00
   5.4880000e+02   1.1255610e+00   0.0000000e+00
   5.4900000e+02   1.1337730e+00   0.0000000e+00
   5.4920000e+02   1.1448280e+00   0.0000000e+00
   5.4940000e+02   1.1580930e+00   0.0000000e+00
   5.4960000e+02   1.1726220e+00   0.0000000e+00
   5.4980000e+02   1.1896780e+00   0.0000000e+00
   5.5000000e+02   1.2083120e+00   1.0000000e+00
   5.5020000e+02   1.2288420e+00   1.0000000e+00
   5.5040000e+02   1.2503200e+00   1.0000000e+00
   5.5060000e+02   1.2733760e+00   1.0000000e+00
   5.5080000e+02   1.2980120e+00   1.0000000e+00
   5.5100000e+02   1.3248590e+00   1.0000000e+00
   5.5120000e+02   1.3517060e+00   1.0000000e+00
   5.5140000e+02   1.3810790e+00   1.0000000e+00
   5.5160000e+02   1.4110840e+00   1.0000000e+00
   5.5180000e+02   1.4420370e+00   1.0000000e+00
   5.5200000e+02   1.4748850e+00   1.0000000e+00
   5.5220000e+02   1.5086800e+00   1.0000000e+00
   5.5240000e+02   1.5434230e+00   1.0000000e+00
   5.5260000e+02   1.5794290e+00   1.0000000e+00
   5.5280000e+02   1.6163830e+00   1.0000000e+00
   5.5300000e+02   1.6533370e+00   1.0000000e+00
   5.5320000e+02   1.6909220e+00   1.0000000e+00
   5.5340000e+02   1.7307180e+00   1.0000000e+00
   5.5360000e+02   1.7705150e+00   1.0000000e+00
   5.5380000e+02   1.8099950e+00   1.0000000e+00
   5.5400000e+02   1.8501070e+00   1.0000000e+00
   5.5420000e+02   1.8902200e+00   1.0000000e+00
   5.5440000e+02   1.9309630e+00   1.0000000e+00
   5.5460000e+02   1.9701280e+00   1.0000000e+00
   5.5480000e+02   2.0099240e+00   1.0000000e+00
   5.5500000e+02   2.0487730e+00   1.0000000e+00
   5.5520000e+02   2.0873060e+00   1.0000000e+00
   5.5540000e+02   2.1258390e+00   1.0000000e+00
   5.5560000e+02   2.1634250e+00   1.0000000e+00
   5.5580000e+02   2.1991150e+00   1.0000000e+00
   5.5600000e+02   2.2348050e+00   1.0000000e+00
   5.5620000e+02   2.2686010e+00   1.0000000e+00
   5.5640000e+02   2.2998690e+00   1.0000000e+00
   5.5660000e+02   2.3282950e+00   1.0000000e+00
   5.5680000e+02   2.3551420e+00   1.0000000e+00
   5.5700000e+02   2.3781990e+00   1.0000000e+00
   5.5720000e+02   2.3980970e+00   1.0000000e+00
   5.5740000e+02   2.4151520e+00   1.0000000e+00
   5.5760000e+02   2.4293650e+00   1.0000000e+00
   5.5780000e+02   2.4394720e+00   1.0000000e+00
   5.5800000e+02   2.4476840e+00   1.0000000e+00
   5.5820000e+02   2.4530540e+00   1.0000000e+00
   5.5840000e+02   2.4565280e+00   1.0000000e+00
   5.5860000e+02   2.4571600e+00   1.0000000e+00
   5.5880000e+02   2.4565280e+00   1.0000000e+00
   5.5900000e+02   2.4527380e+00   1.0000000e+00
   5.5920000e+02   2.4470530e+00   1.0000000e+00
   5.5940000e+02   2.4394720e+00   1.0000000e+00
   5.5960000e+02   2.4309440e+00   1.0000000e+00
   5.5980000e+02   2.4195740e+00   1.0000000e+00
   5.6000000e+02   2.4053610e+00   0.0000000e+00
   5.6020000e+02   2.3914640e+00   0.0000000e+00
   5.6040000e+02   2.3747240e+00   0.0000000e+00
   5.6060000e+02   2.3567210e+00   0.0000000e+00
   5.6080000e+02   2.3361910e+00   0.0000000e+00
   5.6100000e+02   2.3143980e+00   0.0000000e+00
   5.6120000e+02   2.2913410e+00   0.0000000e+00
   5.6140000e+02   2.2670210e+00   0.0000000e+00
   5.6160000e+02   2.2411220e+00   0.0000000e+00
   5.6180000e+02   2.2130120e+00   0.0000000e+00
   5.6200000e+02   2.1836390e+00   0.0000000e+00
   5.6220000e+02   2.1539490e+00   0.0000000e+00
   5.6240000e+02   2.1217330e+00   0.0000000e+00
   5.6260000e+02   2.0895170e+00   0.0000000e+00
   5.6280000e+02   2.0554060e+00   0.0000000e+00
   5.6300000e+02   2.0200310e+00   0.0000000e+00
   5.6320000e+02   1.9843410e+00   0.0000000e+00
   5.6340000e+02   1.9489670e+00   0.0000000e+00
   5.6360000e+02   1.9120130e+00   0.0000000e+00
   5.6380000e+02   1.8741120e+00   0.0000000e+00
   5.6400000e+02   1.8368420e+00   0.0000000e+00
   5.6420000e+02   1.7986250e+00   0.0000000e+00
   5.6440000e+02   1.7613550e+00   0.0000000e+00
   5.6460000e+02   1.7231380e+00   0.0000000e+00
   5.6480000e+02   1.6858680e+00   0.0000000e+00
   5.6500000e+02   1.6485990e+00   0.0000000e+00
   5.6520000e+02   1.6125930e+00   0.0000000e+00
   5.6540000e+02   1.5775340e+00   0.0000000e+00
   5.6560000e+02   1.5424750e+00   0.0000000e+00
   5.6580000e+02   1.5086800e+00   0.0000000e+00
   5.6600000e+02   1.4748850e+00   0.0000000e+00
   5.6620000e+02   1.4436160e+00   0.0000000e+00
   5.6640000e+02   1.4139270e+00   0.0000000e+00
   5.6660000e+02   1.3867640e+00   0.0000000e+00
   5.6680000e+02   1.3627600e+00   0.0000000e+00
   5.6700000e+02   1.3403350e+00   0.0000000e+00
   5.6720000e+02   1.3223320e+00   0.0000000e+00
   5.6740000e+02   1.3065400e+00   0.0000000e+00
   5.6760000e+02   1.2935900e+00   0.0000000e+00
   5.6780000e+02   1.2856940e+00   0.0000000e+00
   5.6800000e+02   1.2796930e+00   0.0000000e+00
   5.6820000e+02   1.2768500e+00   0.0000000e+00
   5.6840000e+02   1.2762190e+00   0.0000000e+00
   5.6860000e+02   1.2781140e+00   0.0000000e+00
   5.6880000e+02   1.2815880e+00   0.0000000e+00
   5.6900000e+02   1.2882210e+00   0.0000000e+00
   5.6920000e+02   1.2973800e+00   0.0000000e+00
   5.6940000e+02   1.3078030e+00   0.0000000e+00
   5.6960000e+02   1.3201210e+00   0.0000000e+00
   5.6980000e+02   1.3359130e+00   0.0000000e+00
   5.7000000e+02   1.3520210e+00   0.0000000e+00
   5.7020000e+02   1.3700240e+00   0.0000000e+00
   5.7040000e+02   1.3896070e+00   0.0000000e+00
   5.7060000e+02   1.4123480e+00   0.0000000e+00
   5.7080000e+02   1.4350880e+00   0.0000000e+00
   5.7100000e+02   1.4609880e+00   0.0000000e+00
   5.7120000e+02   1.4859390e+00   0.0000000e+00
   5.7140000e+02   1.5140490e+00   0.0000000e+00
   5.7160000e+02   1.5431070e+00   0.0000000e+00
   5.7180000e+02   1.5734280e+00   0.0000000e+00
   5.7200000e+02   1.6050120e+00   0.0000000e+00
   5.7220000e+02   1.6381760e+00   0.0000000e+00
   5.7240000e+02   1.6732350e+00   0.0000000e+00
   5.7260000e+02   1.7079780e+00   0.0000000e+00
   5.7280000e+02   1.7449310e+00   0.0000000e+00
   5.7300000e+02   1.7818850e+00   0.0000000e+00
   5.7320000e+02   1.8197860e+00   0.0000000e+00
   5.7340000e+02   1.8586350e+00   0.0000000e+00
   5.7360000e+02   1.8971680e+00   0.0000000e+00
   5.7380000e+02   1.9372800e+00   0.0000000e+00
   5.7400000e+02   1.9767610e+00   0.0000000e+00
   5.7420000e+02   2.0165570e+00   0.0000000e+00
   5.7440000e+02   2.0563530e+00   0.0000000e+00
   5.7460000e+02   2.0958340e+00   0.0000000e+00
   5.7480000e+02   2.1353140e+00   0.0000000e+00
   5.7500000e+02   2.1741630e+00   0.0000000e+00
   5.7520000e+02   2.2111170e+00   0.0000000e+00
   5.7540000e+02   2.2480710e+00   0.0000000e+00
   5.7560000e+02   2.2847090e+00   0.0000000e+00
   5.7580000e+02   2.3200830e+00   0.0000000e+00
   5.7600000e+02   2.3538790e+00   0.0000000e+00
   5.7620000e+02   2.3851470e+00   0.0000000e+00
   5.7640000e+02   2.4151520e+00   0.0000000e+00
   5.7660000e+02   2.4410510e+00   0.0000000e+00
   5.7680000e+02   2.4641080e+00   0.0000000e+00
   5.7700000e+02   2.4836900e+00   0.0000000e+00
   5.7720000e+02   2.5001140e+00   0.0000000e+00
   5.7740000e+02   2.5136960e+00   0.0000000e+00
   5.7760000e+02   2.5234870e+00   0.0000000e+00
   5.7780000e+02   2.5304350e+00   0.0000000e+00
   5.7800000e+02   2.5361210e+00   0.0000000e+00
   5.7820000e+02   2.5377000e+00   0.0000000e+00
   5.7840000e+02   2.5380160e+00   0.0000000e+00
   5.7860000e+02   2.5345410e+00   0.0000000e+00
   5.7880000e+02   2.5291720e+00   0.0000000e+00
   5.7900000e+02   2.5222230e+00   0.0000000e+00
   5.7920000e+02   2.5130640e+00   0.0000000e+00
   5.7940000e+02   2.5016940e+00   0.0000000e+00
   5.7960000e+02   2.4887440e+00   0.0000000e+00
   5.7980000e+02   2.4742150e+00   0.0000000e+00
   5.8000000e+02   2.4577910e+00   1.0000000e+00
   5.8020000e+02   2.4388410e+00   1.0000000e+00
   5.8040000e+02   2.4192580e+00   1.0000000e+00
   5.8060000e+02   2.3980970e+00   1.0000000e+00
   5.8080000e+02   2.3747240e+00   1.0000000e+00
   5.8100000e+02   2.3504040e+00   1.0000000e+00
   5.8120000e+02   2.3251370e+00   1.0000000e+00
   5.8140000e+02   2.2982900e+00   1.0000000e+00
   5.8160000e+02   2.2704960e+00   1.0000000e+00
   5.8180000e+02   2.2401750e+00   1.0000000e+00
   5.8200000e+02   2.2101700e+00   1.0000000e+00
   5.8220000e+02   2.1779530e+00   1.0000000e+00
   5.8240000e+02   2.1447900e+00   1.0000000e+00
   5.8260000e+02   2.1109950e+00   1.0000000e+00
   5.8280000e+02   2.0765680e+00   1.0000000e+00
   5.8300000e+02   2.0411930e+00   1.0000000e+00
   5.8320000e+02   2.0055030e+00   1.0000000e+00
   5.8340000e+02   1.9694960e+00   1.0000000e+00
   5.8360000e+02   1.9325430e+00   1.0000000e+00
   5.8380000e+02   1.8943260e+00   1.0000000e+00
   5.8400000e+02   1.8576880e+00   1.0000000e+00
   5.8420000e+02   1.8197860e+00   1.0000000e+00
   5.8440000e+02   1.7818850e+00   1.0000000e+00
   5.8460000e+02   1.7449310e+00   1.0000000e+00
   5.8480000e+02   1.7082930e+00   1.0000000e+00
   5.8500000e+02   1.6716550e+00   0.0000000e+00
   5.8520000e+02   1.6365970e+00   0.0000000e+00
   5.8540000e+02   1.6012220e+00   0.0000000e+00
   5.8560000e+02   1.5674270e+00   0.0000000e+00
   5.8580000e+02   1.5336320e+00   0.0000000e+00
   5.8600000e+02   1.4998360e+00   0.0000000e+00
   5.8620000e+02   1.4676200e+00   0.0000000e+00
   5.8640000e+02   1.4357200e+00   0.0000000e+00
   5.8660000e+02   1.4041360e+00   0.0000000e+00
   5.8680000e+02   1.3741300e+00   0.0000000e+00
   5.8700000e+02   1.3444410e+00   0.0000000e+00
   5.8720000e+02   1.3150680e+00   0.0000000e+00
   5.8740000e+02   1.2866420e+00   0.0000000e+00
   5.8760000e+02   1.2594790e+00   0.0000000e+00
   5.8780000e+02   1.2323160e+00   0.0000000e+00
   5.8800000e+02   1.2064170e+00   0.0000000e+00
   5.8820000e+02   1.1817810e+00   0.0000000e+00
   5.8840000e+02   1.1561980e+00   0.0000000e+00
   5.8860000e+02   1.1328260e+00   0.0000000e+00
   5.8880000e+02   1.1097690e+00   0.0000000e+00
   5.8900000e+02   1.0873440e+00   0.0000000e+00
   5.8920000e+02   1.0649190e+00   0.0000000e+00
   5.8940000e+02   1.0437580e+00   0.0000000e+00
   5.8960000e+02   1.0232280e+00   0.0000000e+00
   5.8980000e+02   1.0026980e+00   0.0000000e+00
   5.9000000e+02   9.8185200e-01   1.0000000e+00
   5.9020000e+02   9.6321700e-01   1.0000000e+00
   5.9040000e+02   9.4363500e-01   1.0000000e+00
   5.9060000e+02   9.2531600e-01   1.0000000e+00
   5.9080000e+02   9.0762900e-01   1.0000000e+00
   5.9100000e+02   8.9057300e-01   1.0000000e+00
   5.9120000e+02   8.7383400e-01   1.0000000e+00
   5.9140000e+02   8.5867300e-01   1.0000000e+00
   5.9160000e+02   8.4256500e-01   1.0000000e+00
   5.9180000e+02   8.2677300e-01   1.0000000e+00
   5.9200000e+02   8.1129600e-01   1.0000000e+00
   5.9220000e+02   7.9613600e-01   1.0000000e+00
   5.9240000e+02   7.8192300e-01   1.0000000e+00
   5.9260000e+02   7.6644700e-01   1.0000000e+00
   5.9280000e+02   7.5349700e-01   1.0000000e+00
   5.9300000e+02   7.3991600e-01   1.0000000e+00
   5.9320000e+02   7.2601900e-01   1.0000000e+00
   5.9340000e+02   7.1275300e-01   1.0000000e+00
   5.9360000e+02   7.0138300e-01   1.0000000e+00
   5.9380000e+02   6.8811700e-01   1.0000000e+00
   5.9400000e+02   6.7706300e-01   1.0000000e+00
   5.9420000e+02   6.6506100e-01   1.0000000e+00
   5.9440000e+02   6.5463800e-01   1.0000000e+00
   5.9460000e+02   6.4295200e-01   1.0000000e+00
   5.9480000e+02   6.3284500e-01   1.0000000e+00
   5.9500000e+02   6.2210600e-01   0.0000000e+00
   5.9520000e+02   6.1199900e-01   0.0000000e+00
   5.9540000e+02   6.0094400e-01   0.0000000e+00
   5.9560000e+02   5.9146900e-01   0.0000000e+00
   5.9580000e+02   5.8136200e-01   0.0000000e+00
   5.9600000e+02   5.7251800e-01   0.0000000e+00
   5.9620000e+02   5.6335900e-01   0.0000000e+00
   5.9640000e+02   5.5641000e-01   0.0000000e+00
   5.9660000e+02   5.5040900e-01   0.0000000e+00
   5.9680000e+02   5.4661900e-01   0.0000000e+00
   5.9700000e+02   5.4630300e-01   0.0000000e+00
   5.9720000e+02   5.4756700e-01   0.0000000e+00
   5.9740000e+02   5.5135700e-01   0.0000000e+00
   5.9760000e+02   5.5893700e-01   0.0000000e+00
   5.9780000e+02   5.6872800e-01   0.0000000e+00
   5.9800000e+02   5.7978300e-01   0.0000000e+00
   5.9820000e+02   5.9557500e-01   0.0000000e+00
   5.9840000e+02   6.1136700e-01   0.0000000e+00
   5.9860000e+02   6.2968600e-01   0.0000000e+00
   5.9880000e+02   6.5053200e-01   0.0000000e+00
   5.9900000e+02   6.7295700e-01   0.0000000e+00
   5.9920000e+02   6.9696100e-01   0.0000000e+00
   5.9940000e+02   7.2222800e-01   0.0000000e+00
   5.9960000e+02   7.4970700e-01   0.0000000e+00
   5.9980000e+02   7.7844900e-01   0.0000000e+00
   6.0000000e+02   8.0813800e-01   1.0000000e+00
   6.0020000e+02   8.3940700e-01   1.0000000e+00
   6.0040000e+02   8.7162300e-01   1.0000000e+00
   6.0060000e+02   9.0573400e-01   1.0000000e+00
   6.0080000e+02   9.3889700e-01   1.0000000e+00
   6.0100000e+02   9.7332400e-01   1.0000000e+00
   6.0120000e+02   1.0083830e+00   1.0000000e+00
   6.0140000e+02   1.0428100e+00   1.0000000e+00
   6.0160000e+02   1.0775530e+00   1.0000000e+00
   6.0180000e+02   1.1110320e+00   1.0000000e+00
   6.0200000e+02   1.1429330e+00   1.0000000e+00
   6.0220000e+02   1.1732540e+00   1.0000000e+00
   6.0240000e+02   1.2013640e+00   1.0000000e+00
   6.0260000e+02   1.2285260e+00   1.0000000e+00
   6.0280000e+02   1.2547410e+00   1.0000000e+00
   6.0300000e+02   1.2800090e+00   1.0000000e+00
   6.0320000e+02   1.3027500e+00   1.0000000e+00
   6.0340000e+02   1.3254900e+00   1.0000000e+00
   6.0360000e+02   1.3457040e+00   1.0000000e+00
   6.0380000e+02   1.3649710e+00   1.0000000e+00
   6.0400000e+02   1.3823420e+00   1.0000000e+00
   6.0420000e+02   1.3984500e+00   1.0000000e+00
   6.0440000e+02   1.4129790e+00   1.0000000e+00
   6.0460000e+02   1.4259290e+00   1.0000000e+00
   6.0480000e+02   1.4376150e+00   1.0000000e+00
   6.0500000e+02   1.4467750e+00   0.0000000e+00
   6.0520000e+02   1.4537230e+00   0.0000000e+00
   6.0540000e+02   1.4594080e+00   0.0000000e+00
   6.0560000e+02   1.4631980e+00   0.0000000e+00
   6.0580000e+02   1.4654090e+00   0.0000000e+00
   6.0600000e+02   1.4660410e+00   0.0000000e+00
   6.0620000e+02   1.4650940e+00   0.0000000e+00
   6.0640000e+02   1.4638300e+00   0.0000000e+00
   6.0660000e+02   1.4609880e+00   0.0000000e+00
   6.0680000e+02   1.4584610e+00   0.0000000e+00
   6.0700000e+02   1.4559340e+00   0.0000000e+00
   6.0720000e+02   1.4540390e+00   0.0000000e+00
   6.0740000e+02   1.4527760e+00   0.0000000e+00
   6.0760000e+02   1.4527760e+00   0.0000000e+00
   6.0780000e+02   1.4527760e+00   0.0000000e+00
   6.0800000e+02   1.4549870e+00   0.0000000e+00
   6.0820000e+02   1.4568820e+00   0.0000000e+00
   6.0840000e+02   1.4594080e+00   0.0000000e+00
   6.0860000e+02   1.4635140e+00   0.0000000e+00
   6.0880000e+02   1.4679360e+00   0.0000000e+00
   6.0900000e+02   1.4736210e+00   0.0000000e+00
   6.0920000e+02   1.4802540e+00   0.0000000e+00
   6.0940000e+02   1.4878340e+00   0.0000000e+00
   6.0960000e+02   1.4966780e+00   0.0000000e+00
   6.0980000e+02   1.5080480e+00   0.0000000e+00
   6.1000000e+02   1.5191030e+00   0.0000000e+00
   6.1020000e+02   1.5320520e+00   0.0000000e+00
   6.1040000e+02   1.5462650e+00   0.0000000e+00
   6.1060000e+02   1.5623730e+00   0.0000000e+00
   6.1080000e+02   1.5794290e+00   0.0000000e+00
   6.1100000e+02   1.5977480e+00   0.0000000e+00
   6.1120000e+02   1.6166990e+00   0.0000000e+00
   6.1140000e+02   1.6369130e+00   0.0000000e+00
   6.1160000e+02   1.6546000e+00   0.0000000e+00
   6.1180000e+02   1.6732350e+00   0.0000000e+00
   6.1200000e+02   1.6912380e+00   0.0000000e+00
   6.1220000e+02   1.7073460e+00   0.0000000e+00
   6.1240000e+02   1.7228220e+00   0.0000000e+00
   6.1260000e+02   1.7373510e+00   0.0000000e+00
   6.1280000e+02   1.7506160e+00   0.0000000e+00
   6.1300000e+02   1.7623030e+00   0.0000000e+00
   6.1320000e+02   1.7730410e+00   0.0000000e+00
   6.1340000e+02   1.7831480e+00   0.0000000e+00
   6.1360000e+02   1.7916760e+00   0.0000000e+00
   6.1380000e+02   1.7989410e+00   0.0000000e+00
   6.1400000e+02   1.8055730e+00   0.0000000e+00
   6.1420000e+02   1.8112590e+00   0.0000000e+00
   6.1440000e+02   1.8144170e+00   0.0000000e+00
   6.1460000e+02   1.8175750e+00   0.0000000e+00
   6.1480000e+02   1.8172600e+00   0.0000000e+00
   6.1500000e+02   1.8172600e+00   0.0000000e+00
   6.1520000e+02   1.8141010e+00   0.0000000e+00
   6.1540000e+02   1.8106270e+00   0.0000000e+00
   6.1560000e+02   1.8043100e+00   0.0000000e+00
   6.1580000e+02   1.7970460e+00   0.0000000e+00
   6.1600000e+02   1.7872540e+00   0.0000000e+00
   6.1620000e+02   1.7787270e+00   0.0000000e+00
   6.1640000e+02   1.7683040e+00   0.0000000e+00
   6.1660000e+02   1.7585130e+00   0.0000000e+00
   6.1680000e+02   1.7480900e+00   0.0000000e+00
   6.1700000e+02   1.7395620e+00   0.0000000e+00
   6.1720000e+02   1.7304020e+00   0.0000000e+00
   6.1740000e+02   1.7237700e+00   0.0000000e+00
   6.1760000e+02   1.7177690e+00   0.0000000e+00
   6.1780000e+02   1.7133470e+00   0.0000000e+00
   6.1800000e+02   1.7089250e+00   0.0000000e+00
   6.1820000e+02   1.7057670e+00   0.0000000e+00
   6.1840000e+02   1.7038720e+00   0.0000000e+00
   6.1860000e+02   1.7022920e+00   0.0000000e+00
   6.1880000e+02   1.7022920e+00   0.0000000e+00
   6.1900000e+02   1.7032400e+00   0.0000000e+00
   6.1920000e+02   1.7054510e+00   0.0000000e+00
   6.1940000e+02   1.7092410e+00   0.0000000e+00
   6.1960000e+02   1.7142940e+00   0.0000000e+00
   6.1980000e+02   1.7206110e+00   0.0000000e+00
   6.2000000e+02   1.7288230e+00   0.0000000e+00
   6.2020000e+02   1.7379830e+00   0.0000000e+00
   6.2040000e+02   1.7496690e+00   0.0000000e+00
   6.2060000e+02   1.7629340e+00   0.0000000e+00
   6.2080000e+02   1.7768320e+00   0.0000000e+00
   6.2100000e+02   1.7913600e+00   0.0000000e+00
   6.2120000e+02   1.8071530e+00   0.0000000e+00
   6.2140000e+02   1.8223130e+00   0.0000000e+00
   6.2160000e+02   1.8374740e+00   0.0000000e+00
   6.2180000e+02   1.8513710e+00   0.0000000e+00
   6.2200000e+02   1.8640040e+00   0.0000000e+00
   6.2220000e+02   1.8766380e+00   0.0000000e+00
   6.2240000e+02   1.8883240e+00   0.0000000e+00
   6.2260000e+02   1.8981160e+00   0.0000000e+00
   6.2280000e+02   1.9069590e+00   0.0000000e+00
   6.2300000e+02   1.9154870e+00   0.0000000e+00
   6.2320000e+02   1.9224360e+00   0.0000000e+00
   6.2340000e+02   1.9287530e+00   0.0000000e+00
   6.2360000e+02   1.9338060e+00   0.0000000e+00
   6.2380000e+02   1.9379120e+00   0.0000000e+00
   6.2400000e+02   1.9410700e+00   0.0000000e+00
   6.2420000e+02   1.9423340e+00   0.0000000e+00
   6.2440000e+02   1.9426500e+00   0.0000000e+00
   6.2460000e+02   1.9410700e+00   0.0000000e+00
   6.2480000e+02   1.9382280e+00   0.0000000e+00
   6.2500000e+02   1.9341220e+00   0.0000000e+00
   6.2520000e+02   1.9278050e+00   0.0000000e+00
   6.2540000e+02   1.9195930e+00   0.0000000e+00
   6.2560000e+02   1.9104340e+00   0.0000000e+00
   6.2580000e+02   1.8987470e+00   0.0000000e+00
   6.2600000e+02   1.8857980e+00   0.0000000e+00
   6.2620000e+02   1.8712690e+00   0.0000000e+00
   6.2640000e+02   1.8538970e+00   0.0000000e+00
   6.2660000e+02   1.8365260e+00   0.0000000e+00
   6.2680000e+02   1.8153650e+00   0.0000000e+00
   6.2700000e+02   1.7945190e+00   0.0000000e+00
   6.2720000e+02   1.7717780e+00   0.0000000e+00
   6.2740000e+02   1.7477740e+00   0.0000000e+00
   6.2760000e+02   1.7221910e+00   0.0000000e+00
   6.2780000e+02   1.6959750e+00   0.0000000e+00
   6.2800000e+02   1.6675500e+00   0.0000000e+00
   6.2820000e+02   1.6388080e+00   0.0000000e+00
   6.2840000e+02   1.6100660e+00   0.0000000e+00
   6.2860000e+02   1.5797450e+00   0.0000000e+00
   6.2880000e+02   1.5491080e+00   0.0000000e+00
   6.2900000e+02   1.5184710e+00   0.0000000e+00
   6.2920000e+02   1.4868870e+00   0.0000000e+00
   6.2940000e+02   1.4565660e+00   0.0000000e+00
   6.2960000e+02   1.4256130e+00   0.0000000e+00
   6.2980000e+02   1.3952920e+00   0.0000000e+00
   6.3000000e+02   1.3652870e+00   0.0000000e+00
   6.3020000e+02   1.3352820e+00   0.0000000e+00
   6.3040000e+02   1.3062240e+00   0.0000000e+00
   6.3060000e+02   1.2784300e+00   0.0000000e+00
   6.3080000e+02   1.2503200e+00   0.0000000e+00
   6.3100000e+02   1.2234730e+00   0.0000000e+00
   6.3120000e+02   1.1966260e+00   0.0000000e+00
   6.3140000e+02   1.1713590e+00   0.0000000e+00
   6.3160000e+02   1.1454590e+00   0.0000000e+00
   6.3180000e+02   1.1208240e+00   0.0000000e+00
   6.3200000e+02   1.0971350e+00   0.0000000e+00
   6.3220000e+02   1.0740790e+00   0.0000000e+00
   6.3240000e+02   1.0510220e+00   0.0000000e+00
   6.3260000e+02   1.0289130e+00   0.0000000e+00
   6.3280000e+02   1.0077510e+00   0.0000000e+00
   6.3300000e+02   9.8627400e-01   0.0000000e+00
   6.3320000e+02   9.6669200e-01   0.0000000e+00
   6.3340000e+02   9.4647800e-01   0.0000000e+00
   6.3360000e+02   9.2658000e-01   0.0000000e+00
   6.3380000e+02   9.0794500e-01   0.0000000e+00
   6.3400000e+02   8.8931000e-01   0.0000000e+00
   6.3420000e+02   8.7099100e-01   0.0000000e+00
   6.3440000e+02   8.5425100e-01   0.0000000e+00
   6.3460000e+02   8.3688000e-01   0.0000000e+00
   6.3480000e+02   8.2108800e-01   0.0000000e+00
   6.3500000e+02   8.0403200e-01   0.0000000e+00
   6.3520000e+02   7.8824000e-01   0.0000000e+00
   6.3540000e+02   7.7244800e-01   0.0000000e+00
   6.3560000e+02   7.5791900e-01   0.0000000e+00
   6.3580000e+02   7.4307400e-01   0.0000000e+00
   6.3600000e+02   7.2854500e-01   0.0000000e+00
   6.3620000e+02   7.1496400e-01   0.0000000e+00
   6.3640000e+02   7.0106700e-01   0.0000000e+00
   6.3660000e+02   6.8748600e-01   0.0000000e+00
   6.3680000e+02   6.7485200e-01   0.0000000e+00
   6.3700000e+02   6.6158600e-01   0.0000000e+00
   6.3720000e+02   6.4990000e-01   0.0000000e+00
   6.3740000e+02   6.3821400e-01   0.0000000e+00
   6.3760000e+02   6.2621200e-01   0.0000000e+00
   6.3780000e+02   6.1484100e-01   0.0000000e+00
   6.3800000e+02   6.0378700e-01   0.0000000e+00
   6.3820000e+02   5.9336400e-01   0.0000000e+00
   6.3840000e+02   5.8199400e-01   0.0000000e+00
   6.3860000e+02   5.7188700e-01   0.0000000e+00
   6.3880000e+02   5.6114800e-01   0.0000000e+00
   6.3900000e+02   5.5040900e-01   0.0000000e+00
   6.3920000e+02   5.4125000e-01   0.0000000e+00
   6.3940000e+02   5.3114300e-01   0.0000000e+00
   6.3960000e+02   5.2166700e-01   0.0000000e+00
   6.3980000e+02   5.1219200e-01   0.0000000e+00
   6.4000000e+02   5.0398000e-01   1.0000000e+00
   6.4020000e+02   4.9608400e-01   1.0000000e+00
   6.4040000e+02   4.8629300e-01   1.0000000e+00
   6.4060000e+02   4.7839700e-01   1.0000000e+00
   6.4080000e+02   4.7018500e-01   1.0000000e+00
   6.4100000e+02   4.6260500e-01   1.0000000e+00
   6.4120000e+02   4.5534000e-01   1.0000000e+00
   6.4140000e+02   4.4807600e-01   1.0000000e+00
   6.4160000e+02   4.4081100e-01   1.0000000e+00
   6.4180000e+02   4.3417900e-01   1.0000000e+00
   6.4200000e+02   4.2691400e-01   1.0000000e+00
   6.4220000e+02   4.2059700e-01   1.0000000e+00
   6.4240000e+02   4.1396500e-01   1.0000000e+00
   6.4260000e+02   4.0701600e-01   1.0000000e+00
   6.4280000e+02   4.0038300e-01   1.0000000e+00
   6.4300000e+02   3.9406700e-01   0.0000000e+00
   6.4320000e+02   3.8806500e-01   0.0000000e+00
   6.4340000e+02   3.8174900e-01   0.0000000e+00
   6.4360000e+02   3.7543200e-01   0.0000000e+00
   6.4380000e+02   3.6974700e-01   0.0000000e+00
   6.4400000e+02   3.6374500e-01   0.0000000e+00
   6.4420000e+02   3.5774400e-01   0.0000000e+00
   6.4440000e+02   3.5237500e-01   0.0000000e+00
   6.4460000e+02   3.4669000e-01   0.0000000e+00
   6.4480000e+02   3.4100500e-01   0.0000000e+00
   6.4500000e+02   3.3563500e-01   0.0000000e+00
   6.4520000e+02   3.3121400e-01   0.0000000e+00
   6.4540000e+02   3.2616000e-01   0.0000000e+00
   6.4560000e+02   3.2142200e-01   0.0000000e+00
   6.4580000e+02   3.1668500e-01   0.0000000e+00
   6.4600000e+02   3.1194700e-01   1.0000000e+00
   6.4620000e+02   3.0720900e-01   1.0000000e+00
   6.4640000e+02   3.0215600e-01   1.0000000e+00
   6.4660000e+02   2.9773400e-01   1.0000000e+00
   6.4680000e+02   2.9394400e-01   1.0000000e+00
   6.4700000e+02   2.8825900e-01   1.0000000e+00
   6.4720000e+02   2.8541600e-01   1.0000000e+00
   6.4740000e+02   2.8099400e-01   1.0000000e+00
   6.4760000e+02   2.7594100e-01   1.0000000e+00
   6.4780000e+02   2.7246700e-01   1.0000000e+00
   6.4800000e+02   2.6899200e-01   1.0000000e+00
   6.4820000e+02   2.6551800e-01   1.0000000e+00
   6.4840000e+02   2.6141200e-01   1.0000000e+00
   6.4860000e+02   2.5762200e-01   1.0000000e+00
   6.4880000e+02   2.5414800e-01   1.0000000e+00
   6.4900000e+02   2.5067300e-01   0.0000000e+00
   6.4920000e+02   2.4625200e-01   0.0000000e+00
   6.4940000e+02   2.4372500e-01   0.0000000e+00
   6.4960000e+02   2.3961900e-01   0.0000000e+00
   6.4980000e+02   2.3677600e-01   0.0000000e+00
   6.5000000e+02   2.3330200e-01   0.0000000e+00
   6.5020000e+02   2.3045900e-01   0.0000000e+00
   6.5040000e+02   2.2698500e-01   0.0000000e+00
   6.5060000e+02   2.2351100e-01   0.0000000e+00
   6.5080000e+02   2.2066800e-01   0.0000000e+00
   6.5100000e+02   2.1687800e-01   0.0000000e+00
   6.5120000e+02   2.1466700e-01   0.0000000e+00
   6.5140000e+02   2.1056100e-01   0.0000000e+00
   6.5160000e+02   2.0771900e-01   0.0000000e+00
   6.5180000e+02   2.0487600e-01   0.0000000e+00
   6.5200000e+02   2.0203300e-01   1.0000000e+00
   6.5220000e+02   1.9950700e-01   1.0000000e+00
   6.5240000e+02   1.9571600e-01   1.0000000e+00
   6.5260000e+02   1.9382100e-01   1.0000000e+00
   6.5280000e+02   1.9129500e-01   1.0000000e+00
   6.5300000e+02   1.8940000e-01   1.0000000e+00
   6.5320000e+02   1.8655700e-01   1.0000000e+00
   6.5340000e+02   1.8403000e-01   1.0000000e+00
   6.5360000e+02   1.8181900e-01   1.0000000e+00
   6.5380000e+02   1.7929300e-01   1.0000000e+00
   6.5400000e+02   1.7708200e-01   1.0000000e+00
   6.5420000e+02   1.7423900e-01   1.0000000e+00
   6.5440000e+02   1.7297600e-01   1.0000000e+00
   6.5460000e+02   1.7139600e-01   1.0000000e+00
   6.5480000e+02   1.6950100e-01   1.0000000e+00
   6.5500000e+02   1.6602700e-01   0.0000000e+00
   6.5520000e+02   1.6508000e-01   0.0000000e+00
   6.5540000e+02   1.6192100e-01   0.0000000e+00
   6.5560000e+02   1.6065800e-01   0.0000000e+00
   6.5580000e+02   1.5844700e-01   0.0000000e+00
   6.5600000e+02   1.5718400e-01   0.0000000e+00
   6.5620000e+02   1.5655200e-01   0.0000000e+00
   6.5640000e+02   1.5749900e-01   0.0000000e+00
   6.5660000e+02   1.5907900e-01   0.0000000e+00
   6.5680000e+02   1.6381600e-01   0.0000000e+00
   6.5700000e+02   1.7013300e-01   0.0000000e+00
   6.5720000e+02   1.7897700e-01   0.0000000e+00
   6.5740000e+02   1.9003100e-01   0.0000000e+00
   6.5760000e+02   2.0424400e-01   0.0000000e+00
   6.5780000e+02   2.2035200e-01   0.0000000e+00
   6.5800000e+02   2.3993500e-01   0.0000000e+00
   6.5820000e+02   2.5983300e-01   0.0000000e+00
   6.5840000e+02   2.8352100e-01   0.0000000e+00
   6.5860000e+02   3.0815700e-01   0.0000000e+00
   6.5880000e+02   3.3468800e-01   0.0000000e+00
   6.5900000e+02   3.6185000e-01   0.0000000e+00
   6.5920000e+02   3.9027600e-01   0.0000000e+00
   6.5940000e+02   4.1870200e-01   0.0000000e+00
   6.5960000e+02   4.4649700e-01   0.0000000e+00
   6.5980000e+02   4.7334300e-01   0.0000000e+00
   6.6000000e+02   4.9955800e-01   0.0000000e+00
   6.6020000e+02   5.2356300e-01   0.0000000e+00
   6.6040000e+02   5.4725100e-01   0.0000000e+00
   6.6060000e+02   5.6967600e-01   0.0000000e+00
   6.6080000e+02   5.9052100e-01   0.0000000e+00
   6.6100000e+02   6.1073500e-01   0.0000000e+00
   6.6120000e+02   6.3031800e-01   0.0000000e+00
   6.6140000e+02   6.4926800e-01   0.0000000e+00
   6.6160000e+02   6.6727200e-01   0.0000000e+00
   6.6180000e+02   6.8432700e-01   0.0000000e+00
   6.6200000e+02   7.0201400e-01   0.0000000e+00
   6.6220000e+02   7.1938600e-01   0.0000000e+00
   6.6240000e+02   7.3738900e-01   0.0000000e+00
   6.6260000e+02   7.5634000e-01   0.0000000e+00
   6.6280000e+02   7.7750100e-01   0.0000000e+00
   6.6300000e+02   7.9897900e-01   0.0000000e+00
   6.6320000e+02   8.2235100e-01   0.0000000e+00
   6.6340000e+02   8.4825000e-01   0.0000000e+00
   6.6360000e+02   8.7541300e-01   0.0000000e+00
   6.6380000e+02   9.0320700e-01   0.0000000e+00
   6.6400000e+02   9.3352800e-01   0.0000000e+00
   6.6420000e+02   9.6290200e-01   0.0000000e+00
   6.6440000e+02   9.9322300e-01   0.0000000e+00
   6.6460000e+02   1.0235440e+00   0.0000000e+00
   6.6480000e+02   1.0544960e+00   0.0000000e+00
   6.6500000e+02   1.0838700e+00   0.0000000e+00
   6.6520000e+02   1.1126120e+00   0.0000000e+00
   6.6540000e+02   1.1397740e+00   0.0000000e+00
   6.6560000e+02   1.1647260e+00   0.0000000e+00
   6.6580000e+02   1.1855720e+00   0.0000000e+00
   6.6600000e+02   1.2057860e+00   0.0000000e+00
   6.6620000e+02   1.2225250e+00   0.0000000e+00
   6.6640000e+02   1.2367380e+00   0.0000000e+00
   6.6660000e+02   1.2477930e+00   0.0000000e+00
   6.6680000e+02   1.2572680e+00   0.0000000e+00
   6.6700000e+02   1.2651640e+00   0.0000000e+00
   6.6720000e+02   1.2714810e+00   0.0000000e+00
   6.6740000e+02   1.2765350e+00   0.0000000e+00
   6.6760000e+02   1.2812720e+00   0.0000000e+00
   6.6780000e+02   1.2844310e+00   0.0000000e+00
   6.6800000e+02   1.2869580e+00   0.0000000e+00
   6.6820000e+02   1.2901160e+00   0.0000000e+00
   6.6840000e+02   1.2945380e+00   0.0000000e+00
   6.6860000e+02   1.3005390e+00   0.0000000e+00
   6.6880000e+02   1.3084350e+00   0.0000000e+00
   6.6900000e+02   1.3179100e+00   0.0000000e+00
   6.6920000e+02   1.3299120e+00   0.0000000e+00
   6.6940000e+02   1.3431780e+00   0.0000000e+00
   6.6960000e+02   1.3583380e+00   0.0000000e+00
   6.6980000e+02   1.3757100e+00   0.0000000e+00
   6.7000000e+02   1.3927650e+00   0.0000000e+00
   6.7020000e+02   1.4117160e+00   0.0000000e+00
   6.7040000e+02   1.4316140e+00   0.0000000e+00
   6.7060000e+02   1.4508810e+00   0.0000000e+00
   6.7080000e+02   1.4698310e+00   0.0000000e+00
   6.7100000e+02   1.4884660e+00   0.0000000e+00
   6.7120000e+02   1.5061530e+00   0.0000000e+00
   6.7140000e+02   1.5232090e+00   0.0000000e+00
   6.7160000e+02   1.5371060e+00   0.0000000e+00
   6.7180000e+02   1.5497400e+00   0.0000000e+00
   6.7200000e+02   1.5582680e+00   0.0000000e+00
   6.7220000e+02   1.5658480e+00   0.0000000e+00
   6.7240000e+02   1.5709010e+00   0.0000000e+00
   6.7260000e+02   1.5734280e+00   0.0000000e+00
   6.7280000e+02   1.5743760e+00   0.0000000e+00
   6.7300000e+02   1.5737440e+00   0.0000000e+00
   6.7320000e+02   1.5724800e+00   0.0000000e+00
   6.7340000e+02   1.5693220e+00   0.0000000e+00
   6.7360000e+02   1.5655320e+00   0.0000000e+00
   6.7380000e+02   1.5611100e+00   0.0000000e+00
   6.7400000e+02   1.5563720e+00   0.0000000e+00
   6.7420000e+02   1.5513190e+00   0.0000000e+00
   6.7440000e+02   1.5462650e+00   0.0000000e+00
   6.7460000e+02   1.5408960e+00   0.0000000e+00
   6.7480000e+02   1.5352110e+00   0.0000000e+00
   6.7500000e+02   1.5282620e+00   0.0000000e+00
   6.7520000e+02   1.5213140e+00   0.0000000e+00
   6.7540000e+02   1.5137330e+00   0.0000000e+00
   6.7560000e+02   1.5067850e+00   0.0000000e+00
   6.7580000e+02   1.4969940e+00   0.0000000e+00
   6.7600000e+02   1.4884660e+00   0.0000000e+00
   6.7620000e+02   1.4786750e+00   0.0000000e+00
   6.7640000e+02   1.4673040e+00   0.0000000e+00
   6.7660000e+02   1.4543550e+00   0.0000000e+00
   6.7680000e+02   1.4410890e+00   0.0000000e+00
   6.7700000e+02   1.4256130e+00   0.0000000e+00
   6.7720000e+02   1.4091890e+00   0.0000000e+00
   6.7740000e+02   1.3915020e+00   0.0000000e+00
   6.7760000e+02   1.3728670e+00   0.0000000e+00
   6.7780000e+02   1.3532850e+00   0.0000000e+00
   6.7800000e+02   1.3324390e+00   0.0000000e+00
   6.7820000e+02   1.3103300e+00   0.0000000e+00
   6.7840000e+02   1.2875890e+00   0.0000000e+00
   6.7860000e+02   1.2639010e+00   0.0000000e+00
   6.7880000e+02   1.2398970e+00   0.0000000e+00
   6.7900000e+02   1.2152610e+00   0.0000000e+00
   6.7920000e+02   1.1906250e+00   0.0000000e+00
   6.7940000e+02   1.1656730e+00   0.0000000e+00
   6.7960000e+02   1.1410380e+00   0.0000000e+00
   6.7980000e+02   1.1160860e+00   0.0000000e+00
   6.8000000e+02   1.0917660e+00   1.0000000e+00
   6.8020000e+02   1.0677620e+00   1.0000000e+00
   6.8040000e+02   1.0440730e+00   1.0000000e+00
   6.8060000e+02   1.0203850e+00   1.0000000e+00
   6.8080000e+02   9.9796000e-01   1.0000000e+00
   6.8100000e+02   9.7648300e-01   1.0000000e+00
   6.8120000e+02   9.5532100e-01   1.0000000e+00
   6.8140000e+02   9.3447600e-01   1.0000000e+00
   6.8160000e+02   9.1394600e-01   1.0000000e+00
   6.8180000e+02   8.9467900e-01   1.0000000e+00
   6.8200000e+02   8.7478100e-01   0.0000000e+00
   6.8220000e+02   8.5583000e-01   0.0000000e+00
   6.8240000e+02   8.3814300e-01   0.0000000e+00
   6.8260000e+02   8.2014000e-01   0.0000000e+00
   6.8280000e+02   8.0276900e-01   0.0000000e+00
   6.8300000e+02   7.8571300e-01   0.0000000e+00
   6.8320000e+02   7.6865800e-01   0.0000000e+00
   6.8340000e+02   7.5286500e-01   0.0000000e+00
   6.8360000e+02   7.3644100e-01   0.0000000e+00
   6.8380000e+02   7.2096500e-01   0.0000000e+00
   6.8400000e+02   7.0548900e-01   1.0000000e+00
   6.8420000e+02   6.9064400e-01   1.0000000e+00
   6.8440000e+02   6.7611500e-01   1.0000000e+00
   6.8460000e+02   6.6253400e-01   1.0000000e+00
   6.8480000e+02   6.4990000e-01   1.0000000e+00
   6.8500000e+02   6.3663500e-01   1.0000000e+00
   6.8520000e+02   6.2368500e-01   1.0000000e+00
   6.8540000e+02   6.1105100e-01   1.0000000e+00
   6.8560000e+02   5.9841800e-01   1.0000000e+00
   6.8580000e+02   5.8767900e-01   1.0000000e+00
   6.8600000e+02   5.7662400e-01   0.0000000e+00
   6.8620000e+02   5.6493800e-01   0.0000000e+00
   6.8640000e+02   5.5451500e-01   0.0000000e+00
   6.8660000e+02   5.4409200e-01   0.0000000e+00
   6.8680000e+02   5.3335400e-01   0.0000000e+00
   6.8700000e+02   5.2324700e-01   0.0000000e+00
   6.8720000e+02   5.1282400e-01   0.0000000e+00
   6.8740000e+02   5.0240100e-01   0.0000000e+00
   6.8760000e+02   4.9324200e-01   0.0000000e+00
   6.8780000e+02   4.8376600e-01   0.0000000e+00
   6.8800000e+02   4.7429100e-01   1.0000000e+00
   6.8820000e+02   4.6576300e-01   1.0000000e+00
   6.8840000e+02   4.5755100e-01   1.0000000e+00
   6.8860000e+02   4.4902300e-01   1.0000000e+00
   6.8880000e+02   4.4018000e-01   1.0000000e+00
   6.8900000e+02   4.3291500e-01   1.0000000e+00
   6.8920000e+02   4.2470300e-01   1.0000000e+00
   6.8940000e+02   4.1807100e-01   1.0000000e+00
   6.8960000e+02   4.0985900e-01   1.0000000e+00
   6.8980000e+02   4.0259400e-01   1.0000000e+00
   6.9000000e+02   3.9627700e-01   0.0000000e+00
   6.9020000e+02   3.8901300e-01   0.0000000e+00
   6.9040000e+02   3.8206400e-01   0.0000000e+00
   6.9060000e+02   3.7511600e-01   0.0000000e+00
   6.9080000e+02   3.6848300e-01   0.0000000e+00
   6.9100000e+02   3.6248200e-01   0.0000000e+00
   6.9120000e+02   3.5679700e-01   0.0000000e+00
   6.9140000e+02   3.5048000e-01   0.0000000e+00
   6.9160000e+02   3.4479500e-01   0.0000000e+00
   6.9180000e+02   3.3879400e-01   0.0000000e+00
   6.9200000e+02   3.3405600e-01   0.0000000e+00
   6.9220000e+02   3.2868700e-01   0.0000000e+00
   6.9240000e+02   3.2300200e-01   0.0000000e+00
   6.9260000e+02   3.1668500e-01   0.0000000e+00
   6.9280000e+02   3.1194700e-01   0.0000000e+00
   6.9300000e+02   3.0626200e-01   0.0000000e+00
   6.9320000e+02   3.0184000e-01   0.0000000e+00
   6.9340000e+02   2.9615500e-01   0.0000000e+00
   6.9360000e+02   2.9141700e-01   0.0000000e+00
   6.9380000e+02   2.8699500e-01   0.0000000e+00
   6.9400000e+02   2.8194200e-01   0.0000000e+00
   6.9420000e+02   2.7752000e-01   0.0000000e+00
   6.9440000e+02   2.7309800e-01   0.0000000e+00
   6.9460000e+02   2.6899200e-01   0.0000000e+00
   6.9480000e+02   2.6457000e-01   0.0000000e+00
   6.9500000e+02   2.6046500e-01   0.0000000e+00
   6.9520000e+02   2.5667400e-01   0.0000000e+00
   6.9540000e+02   2.5288400e-01   0.0000000e+00
   6.9560000e+02   2.4877800e-01   0.0000000e+00
   6.9580000e+02   2.4530400e-01   0.0000000e+00
   6.9600000e+02   2.4246100e-01   0.0000000e+00
   6.9620000e+02   2.4151400e-01   0.0000000e+00
   6.9640000e+02   2.4025000e-01   0.0000000e+00
   6.9660000e+02   2.4088200e-01   0.0000000e+00
   6.9680000e+02   2.4498800e-01   0.0000000e+00
   6.9700000e+02   2.5098900e-01   0.0000000e+00
   6.9720000e+02   2.5920100e-01   0.0000000e+00
   6.9740000e+02   2.7057200e-01   0.0000000e+00
   6.9760000e+02   2.8352100e-01   0.0000000e+00
   6.9780000e+02   2.9962900e-01   0.0000000e+00
   6.9800000e+02   3.1605300e-01   0.0000000e+00
   6.9820000e+02   3.3437200e-01   0.0000000e+00
   6.9840000e+02   3.5269100e-01   0.0000000e+00
   6.9860000e+02   3.7164200e-01   0.0000000e+00
   6.9880000e+02   3.9059200e-01   0.0000000e+00
   6.9900000e+02   4.0764800e-01   0.0000000e+00
   6.9920000e+02   4.2438800e-01   0.0000000e+00
   6.9940000e+02   4.4018000e-01   0.0000000e+00
   6.9960000e+02   4.5534000e-01   0.0000000e+00
   6.9980000e+02   4.6892200e-01   0.0000000e+00
   7.0000000e+02   4.8408200e-01   0.0000000e+00
   7.0020000e+02   4.9797900e-01   0.0000000e+00
   7.0040000e+02   5.1345600e-01   0.0000000e+00
   7.0060000e+02   5.2987900e-01   0.0000000e+00
   7.0080000e+02   5.4819800e-01   0.0000000e+00
   7.0100000e+02   5.6841200e-01   0.0000000e+00
   7.0120000e+02   5.9052100e-01   0.0000000e+00
   7.0140000e+02   6.1484100e-01   0.0000000e+00
   7.0160000e+02   6.4137200e-01   0.0000000e+00
   7.0180000e+02   6.6853500e-01   0.0000000e+00
   7.0200000e+02   6.9790800e-01   0.0000000e+00
   7.0220000e+02   7.2665000e-01   0.0000000e+00
   7.0240000e+02   7.5602400e-01   0.0000000e+00
   7.0260000e+02   7.8539700e-01   0.0000000e+00
   7.0280000e+02   8.1256000e-01   0.0000000e+00
   7.0300000e+02   8.3909100e-01   0.0000000e+00
   7.0320000e+02   8.6309500e-01   0.0000000e+00
   7.0340000e+02   8.8678300e-01   0.0000000e+00
   7.0360000e+02   9.0762900e-01   0.0000000e+00
   7.0380000e+02   9.2784300e-01   0.0000000e+00
   7.0400000e+02   9.4742500e-01   0.0000000e+00
   7.0420000e+02   9.6479700e-01   0.0000000e+00
   7.0440000e+02   9.8311600e-01   0.0000000e+00
   7.0460000e+02   1.0014350e+00   0.0000000e+00
   7.0480000e+02   1.0197530e+00   0.0000000e+00
   7.0500000e+02   1.0387040e+00   0.0000000e+00
   7.0520000e+02   1.0586020e+00   0.0000000e+00
   7.0540000e+02   1.0797640e+00   0.0000000e+00
   7.0560000e+02   1.1009250e+00   0.0000000e+00
   7.0580000e+02   1.1220870e+00   0.0000000e+00
   7.0600000e+02   1.1441960e+00   0.0000000e+00
   7.0620000e+02   1.1656730e+00   0.0000000e+00
   7.0640000e+02   1.1874670e+00   0.0000000e+00
   7.0660000e+02   1.2057860e+00   0.0000000e+00
   7.0680000e+02   1.2237890e+00   0.0000000e+00
   7.0700000e+02   1.2402130e+00   0.0000000e+00
   7.0720000e+02   1.2550570e+00   0.0000000e+00
   7.0740000e+02   1.2670590e+00   0.0000000e+00
   7.0760000e+02   1.2787460e+00   0.0000000e+00
   7.0780000e+02   1.2885370e+00   0.0000000e+00
   7.0800000e+02   1.2958010e+00   0.0000000e+00
   7.0820000e+02   1.3018020e+00   0.0000000e+00
   7.0840000e+02   1.3059080e+00   0.0000000e+00
   7.0860000e+02   1.3090670e+00   0.0000000e+00
   7.0880000e+02   1.3103300e+00   0.0000000e+00
   7.0900000e+02   1.3103300e+00   0.0000000e+00
   7.0920000e+02   1.3090670e+00   0.0000000e+00
   7.0940000e+02   1.3059080e+00   0.0000000e+00
   7.0960000e+02   1.3018020e+00   0.0000000e+00
   7.0980000e+02   1.2973800e+00   0.0000000e+00
   7.1000000e+02   1.2916950e+00   1.0000000e+00
   7.1020000e+02   1.2844310e+00   1.0000000e+00
   7.1040000e+02   1.2771660e+00   1.0000000e+00
   7.1060000e+02   1.2692700e+00   1.0000000e+00
   7.1080000e+02   1.2601110e+00   1.0000000e+00
   7.1100000e+02   1.2509510e+00   0.0000000e+00
   7.1120000e+02   1.2411600e+00   0.0000000e+00
   7.1140000e+02   1.2316850e+00   0.0000000e+00
   7.1160000e+02   1.2203140e+00   0.0000000e+00
   7.1180000e+02   1.2083120e+00   0.0000000e+00
   7.1200000e+02   1.1963100e+00   1.0000000e+00
   7.1220000e+02   1.1833610e+00   1.0000000e+00
   7.1240000e+02   1.1691480e+00   1.0000000e+00
   7.1260000e+02   1.1539870e+00   1.0000000e+00
   7.1280000e+02   1.1381950e+00   1.0000000e+00
   7.1300000e+02   1.1217710e+00   0.0000000e+00
   7.1320000e+02   1.1047160e+00   0.0000000e+00
   7.1340000e+02   1.0873440e+00   0.0000000e+00
   7.1360000e+02   1.0683930e+00   0.0000000e+00
   7.1380000e+02   1.0497590e+00   0.0000000e+00
   7.1400000e+02   1.0285970e+00   1.0000000e+00
   7.1420000e+02   1.0090150e+00   1.0000000e+00
   7.1440000e+02   9.8659000e-01   1.0000000e+00
   7.1460000e+02   9.6732300e-01   1.0000000e+00
   7.1480000e+02   9.4647800e-01   1.0000000e+00
   7.1500000e+02   9.2658000e-01   0.0000000e+00
   7.1520000e+02   9.0731300e-01   0.0000000e+00
   7.1540000e+02   8.8709900e-01   0.0000000e+00
   7.1560000e+02   8.6720100e-01   0.0000000e+00
   7.1580000e+02   8.4856600e-01   0.0000000e+00
   7.1600000e+02   8.2866800e-01   0.0000000e+00
   7.1620000e+02   8.1034900e-01   0.0000000e+00
   7.1640000e+02   7.9139800e-01   0.0000000e+00
   7.1660000e+02   7.7402700e-01   0.0000000e+00
   7.1680000e+02   7.5602400e-01   0.0000000e+00
   7.1700000e+02   7.3960000e-01   0.0000000e+00
   7.1720000e+02   7.2254400e-01   0.0000000e+00
   7.1740000e+02   7.0612000e-01   0.0000000e+00
   7.1760000e+02   6.9096000e-01   0.0000000e+00
   7.1780000e+02   6.7579900e-01   0.0000000e+00
   7.1800000e+02   6.6095500e-01   0.0000000e+00
   7.1820000e+02   6.4768900e-01   0.0000000e+00
   7.1840000e+02   6.3316000e-01   0.0000000e+00
   7.1860000e+02   6.1989500e-01   0.0000000e+00
   7.1880000e+02   6.0694500e-01   0.0000000e+00
   7.1900000e+02   5.9399600e-01   0.0000000e+00
   7.1920000e+02   5.8231000e-01   0.0000000e+00
   7.1940000e+02   5.6967600e-01   0.0000000e+00
   7.1960000e+02   5.5799000e-01   0.0000000e+00
   7.1980000e+02   5.4630300e-01   0.0000000e+00
   7.2000000e+02   5.3461700e-01   0.0000000e+00
   7.2020000e+02   5.2356300e-01   0.0000000e+00
   7.2040000e+02   5.1282400e-01   0.0000000e+00
   7.2060000e+02   5.0240100e-01   0.0000000e+00
   7.2080000e+02   4.9229400e-01   0.0000000e+00
   7.2100000e+02   4.8250300e-01   0.0000000e+00
   7.2120000e+02   4.7239600e-01   0.0000000e+00
   7.2140000e+02   4.6386800e-01   0.0000000e+00
   7.2160000e+02   4.5502400e-01   0.0000000e+00
   7.2180000e+02   4.4554900e-01   0.0000000e+00
   7.2200000e+02   4.3639000e-01   0.0000000e+00
   7.2220000e+02   4.2754600e-01   0.0000000e+00
   7.2240000e+02   4.1933400e-01   0.0000000e+00
   7.2260000e+02   4.1143800e-01   0.0000000e+00
   7.2280000e+02   4.0322600e-01   0.0000000e+00
   7.2300000e+02   3.9564600e-01   0.0000000e+00
   7.2320000e+02   3.8869700e-01   0.0000000e+00
   7.2340000e+02   3.8143300e-01   0.0000000e+00
   7.2360000e+02   3.7416800e-01   0.0000000e+00
   7.2380000e+02   3.6658800e-01   0.0000000e+00
   7.2400000e+02   3.6027100e-01   0.0000000e+00
   7.2420000e+02   3.5395400e-01   0.0000000e+00
   7.2440000e+02   3.4763700e-01   0.0000000e+00
   7.2460000e+02   3.4068900e-01   0.0000000e+00
   7.2480000e+02   3.3468800e-01   0.0000000e+00
   7.2500000e+02   3.2963400e-01   0.0000000e+00
   7.2520000e+02   3.2300200e-01   0.0000000e+00
   7.2540000e+02   3.1700100e-01   0.0000000e+00
   7.2560000e+02   3.1226300e-01   0.0000000e+00
   7.2580000e+02   3.0752500e-01   0.0000000e+00
   7.2600000e+02   3.0373500e-01   0.0000000e+00
   7.2620000e+02   3.0057700e-01   0.0000000e+00
   7.2640000e+02   2.9899700e-01   0.0000000e+00
   7.2660000e+02   2.9931300e-01   0.0000000e+00
   7.2680000e+02   3.0215600e-01   0.0000000e+00
   7.2700000e+02   3.0594600e-01   0.0000000e+00
   7.2720000e+02   3.1100000e-01   0.0000000e+00
   7.2740000e+02   3.1763200e-01   0.0000000e+00
   7.2760000e+02   3.2616000e-01   0.0000000e+00
   7.2780000e+02   3.3405600e-01   0.0000000e+00
   7.2800000e+02   3.4226800e-01   0.0000000e+00
   7.2820000e+02   3.5142800e-01   0.0000000e+00
   7.2840000e+02   3.6216600e-01   0.0000000e+00
   7.2860000e+02   3.7290500e-01   0.0000000e+00
   7.2880000e+02   3.8585500e-01   0.0000000e+00
   7.2900000e+02   3.9912000e-01   0.0000000e+00
   7.2920000e+02   4.1459600e-01   0.0000000e+00
   7.2940000e+02   4.3007300e-01   0.0000000e+00
   7.2960000e+02   4.4586500e-01   0.0000000e+00
   7.2980000e+02   4.6134100e-01   0.0000000e+00
   7.3000000e+02   4.7808100e-01   1.0000000e+00
   7.3020000e+02   4.9482100e-01   1.0000000e+00
   7.3040000e+02   5.1124500e-01   1.0000000e+00
   7.3060000e+02   5.3051100e-01   0.0000000e+00
   7.3080000e+02   5.4946200e-01   0.0000000e+00
   7.3100000e+02   5.6936000e-01   1.0000000e+00
   7.3120000e+02   5.8989000e-01   1.0000000e+00
   7.3140000e+02   6.1073500e-01   1.0000000e+00
   7.3160000e+02   6.3221300e-01   0.0000000e+00
   7.3180000e+02   6.5211100e-01   0.0000000e+00
   7.3200000e+02   6.7106200e-01   1.0000000e+00
   7.3220000e+02   6.8969700e-01   1.0000000e+00
   7.3240000e+02   7.0833100e-01   1.0000000e+00
   7.3260000e+02   7.2475500e-01   0.0000000e+00
   7.3280000e+02   7.4054700e-01   0.0000000e+00
   7.3300000e+02   7.5539200e-01   0.0000000e+00
   7.3320000e+02   7.6897300e-01   0.0000000e+00
   7.3340000e+02   7.8129100e-01   0.0000000e+00
   7.3360000e+02   7.9329300e-01   0.0000000e+00
   7.3380000e+02   8.0308400e-01   0.0000000e+00
   7.3400000e+02   8.1413900e-01   0.0000000e+00
   7.3420000e+02   8.2235100e-01   0.0000000e+00
   7.3440000e+02   8.2993100e-01   0.0000000e+00
   7.3460000e+02   8.3624800e-01   0.0000000e+00
   7.3480000e+02   8.4130200e-01   0.0000000e+00
   7.3500000e+02   8.4509200e-01   0.0000000e+00
   7.3520000e+02   8.4730300e-01   0.0000000e+00
   7.3540000e+02   8.4951400e-01   0.0000000e+00
   7.3560000e+02   8.5109300e-01   0.0000000e+00
   7.3580000e+02   8.5077700e-01   0.0000000e+00
   7.3600000e+02   8.4856600e-01   0.0000000e+00
   7.3620000e+02   8.4667100e-01   0.0000000e+00
   7.3640000e+02   8.4256500e-01   0.0000000e+00
   7.3660000e+02   8.3814300e-01   0.0000000e+00
   7.3680000e+02   8.3214200e-01   0.0000000e+00
   7.3700000e+02   8.2582500e-01   0.0000000e+00
   7.3720000e+02   8.1887700e-01   0.0000000e+00
   7.3740000e+02   8.1034900e-01   0.0000000e+00
   7.3760000e+02   8.0118900e-01   0.0000000e+00
   7.3780000e+02   7.9108200e-01   0.0000000e+00
   7.3800000e+02   7.8129100e-01   0.0000000e+00
   7.3820000e+02   7.6928900e-01   0.0000000e+00
   7.3840000e+02   7.5728700e-01   0.0000000e+00
   7.3860000e+02   7.4528500e-01   0.0000000e+00
   7.3880000e+02   7.3202000e-01   0.0000000e+00
   7.3900000e+02   7.1843800e-01   0.0000000e+00
   7.3920000e+02   7.0422500e-01   0.0000000e+00
   7.3940000e+02   6.9001200e-01   0.0000000e+00
   7.3960000e+02   6.7516800e-01   0.0000000e+00
   7.3980000e+02   6.6127100e-01   0.0000000e+00
   7.4000000e+02   6.4832100e-01   0.0000000e+00
   7.4020000e+02   6.3284500e-01   0.0000000e+00
   7.4040000e+02   6.2021100e-01   0.0000000e+00
   7.4060000e+02   6.0536600e-01   0.0000000e+00
   7.4080000e+02   5.9273200e-01   0.0000000e+00
   7.4100000e+02   5.7915100e-01   0.0000000e+00
   7.4120000e+02   5.6651700e-01   0.0000000e+00
   7.4140000e+02   5.5419900e-01   0.0000000e+00
   7.4160000e+02   5.4125000e-01   0.0000000e+00
   7.4180000e+02   5.2924800e-01   0.0000000e+00
   7.4200000e+02   5.1787700e-01   0.0000000e+00
   7.4220000e+02   5.0619100e-01   0.0000000e+00
   7.4240000e+02   4.9513700e-01   0.0000000e+00
   7.4260000e+02   4.8345000e-01   0.0000000e+00
   7.4280000e+02   4.7302800e-01   0.0000000e+00
   7.4300000e+02   4.6355200e-01   0.0000000e+00
   7.4320000e+02   4.5249800e-01   0.0000000e+00
   7.4340000e+02   4.4239100e-01   0.0000000e+00
   7.4360000e+02   4.3323100e-01   0.0000000e+00
   7.4380000e+02   4.2438800e-01   0.0000000e+00
   7.4400000e+02   4.1554400e-01   0.0000000e+00
   7.4420000e+02   4.0733200e-01   0.0000000e+00
   7.4440000e+02   3.9912000e-01   0.0000000e+00
   7.4460000e+02   3.9090800e-01   0.0000000e+00
   7.4480000e+02   3.8174900e-01   0.0000000e+00
   7.4500000e+02   3.7448400e-01   1.0000000e+00
   7.4520000e+02   3.6595600e-01   1.0000000e+00
   7.4540000e+02   3.5932400e-01   0.0000000e+00
   7.4560000e+02   3.5237500e-01   1.0000000e+00
   7.4580000e+02   3.4637400e-01   1.0000000e+00
   7.4600000e+02   3.4132100e-01   0.0000000e+00
   7.4620000e+02   3.3658300e-01   1.0000000e+00
   7.4640000e+02   3.3342400e-01   1.0000000e+00
   7.4660000e+02   3.3121400e-01   0.0000000e+00
   7.4680000e+02   3.3026600e-01   0.0000000e+00
   7.4700000e+02   3.3058200e-01   0.0000000e+00
   7.4720000e+02   3.3247700e-01   0.0000000e+00
   7.4740000e+02   3.3500400e-01   0.0000000e+00
   7.4760000e+02   3.3879400e-01   0.0000000e+00
   7.4780000e+02   3.4605800e-01   0.0000000e+00
   7.4800000e+02   3.5269100e-01   0.0000000e+00
   7.4820000e+02   3.6090300e-01   0.0000000e+00
   7.4840000e+02   3.6974700e-01   0.0000000e+00
   7.4860000e+02   3.7890600e-01   0.0000000e+00
   7.4880000e+02   3.8901300e-01   0.0000000e+00
   7.4900000e+02   3.9848800e-01   0.0000000e+00
   7.4920000e+02   4.0891100e-01   0.0000000e+00
   7.4940000e+02   4.1933400e-01   0.0000000e+00
   7.4960000e+02   4.2880900e-01   0.0000000e+00
   7.4980000e+02   4.3733700e-01   0.0000000e+00
   7.5000000e+02   4.4586500e-01   0.0000000e+00
   7.5020000e+02   4.5439300e-01   0.0000000e+00
   7.5040000e+02   4.6134100e-01   0.0000000e+00
   7.5060000e+02   4.6797400e-01   0.0000000e+00
   7.5080000e+02   4.7460700e-01   0.0000000e+00
   7.5100000e+02   4.8060800e-01   0.0000000e+00
   7.5120000e+02   4.8629300e-01   0.0000000e+00
   7.5140000e+02   4.9166200e-01   0.0000000e+00
   7.5160000e+02   4.9671600e-01   0.0000000e+00
   7.5180000e+02   5.0145300e-01   0.0000000e+00
   7.5200000e+02   5.0682300e-01   0.0000000e+00
   7.5220000e+02   5.1092900e-01   0.0000000e+00
   7.5240000e+02   5.1598200e-01   0.0000000e+00
   7.5260000e+02   5.1945700e-01   0.0000000e+00
   7.5280000e+02   5.2419400e-01   0.0000000e+00
   7.5300000e+02   5.2703700e-01   0.0000000e+00
   7.5320000e+02   5.3019500e-01   0.0000000e+00
   7.5340000e+02   5.3272200e-01   0.0000000e+00
   7.5360000e+02   5.3461700e-01   0.0000000e+00
   7.5380000e+02   5.3493300e-01   0.0000000e+00
   7.5400000e+02   5.3588000e-01   0.0000000e+00
   7.5420000e+02   5.3619600e-01   0.0000000e+00
   7.5440000e+02   5.3461700e-01   0.0000000e+00
   7.5460000e+02   5.3272200e-01   0.0000000e+00
   7.5480000e+02   5.3019500e-01   0.0000000e+00
   7.5500000e+02   5.2735300e-01   0.0000000e+00
   7.5520000e+02   5.2324700e-01   0.0000000e+00
   7.5540000e+02   5.1850900e-01   0.0000000e+00
   7.5560000e+02   5.1314000e-01   0.0000000e+00
   7.5580000e+02   5.0650700e-01   0.0000000e+00
   7.5600000e+02   4.9987400e-01   0.0000000e+00
   7.5620000e+02   4.9292600e-01   0.0000000e+00
   7.5640000e+02   4.8503000e-01   0.0000000e+00
   7.5660000e+02   4.7618600e-01   0.0000000e+00
   7.5680000e+02   4.6734200e-01   0.0000000e+00
   7.5700000e+02   4.5944600e-01   0.0000000e+00
   7.5720000e+02   4.4965500e-01   0.0000000e+00
   7.5740000e+02   4.4018000e-01   0.0000000e+00
   7.5760000e+02   4.3228400e-01   0.0000000e+00
   7.5780000e+02   4.2249200e-01   0.0000000e+00
   7.5800000e+02   4.1333300e-01   0.0000000e+00
   7.5820000e+02   4.0417400e-01   0.0000000e+00
   7.5840000e+02   3.9564600e-01   0.0000000e+00
   7.5860000e+02   3.8680200e-01   0.0000000e+00
   7.5880000e+02   3.7795800e-01   0.0000000e+00
   7.5900000e+02   3.7006200e-01   0.0000000e+00
   7.5920000e+02   3.6090300e-01   0.0000000e+00
   7.5940000e+02   3.5395400e-01   0.0000000e+00
   7.5960000e+02   3.4605800e-01   0.0000000e+00
   7.5980000e+02   3.3847800e-01   0.0000000e+00
   7.6000000e+02   3.3184500e-01   0.0000000e+00
   7.6020000e+02   3.2489700e-01   0.0000000e+00
   7.6040000e+02   3.1763200e-01   0.0000000e+00
   7.6060000e+02   3.1194700e-01   0.0000000e+00
   7.6080000e+02   3.0626200e-01   0.0000000e+00
   7.6100000e+02   3.0026100e-01   0.0000000e+00
   7.6120000e+02   2.9678700e-01   0.0000000e+00
   7.6140000e+02   2.9331200e-01   0.0000000e+00
   7.6160000e+02   2.9236500e-01   0.0000000e+00
   7.6180000e+02   2.9141700e-01   0.0000000e+00
   7.6200000e+02   2.9173300e-01   0.0000000e+00
   7.6220000e+02   2.9457600e-01   0.0000000e+00
   7.6240000e+02   2.9773400e-01   0.0000000e+00
   7.6260000e+02   3.0184000e-01   0.0000000e+00
   7.6280000e+02   3.0720900e-01   0.0000000e+00
   7.6300000e+02   3.1257900e-01   0.0000000e+00
   7.6320000e+02   3.1763200e-01   0.0000000e+00
   7.6340000e+02   3.2394900e-01   0.0000000e+00
   7.6360000e+02   3.2868700e-01   0.0000000e+00
   7.6380000e+02   3.3310900e-01   0.0000000e+00
   7.6400000e+02   3.3689900e-01   0.0000000e+00
   7.6420000e+02   3.4100500e-01   0.0000000e+00
   7.6440000e+02   3.4479500e-01   0.0000000e+00
   7.6460000e+02   3.4700600e-01   0.0000000e+00
   7.6480000e+02   3.4984800e-01   0.0000000e+00
   7.6500000e+02   3.5269100e-01   0.0000000e+00
   7.6520000e+02   3.5521800e-01   0.0000000e+00
   7.6540000e+02   3.5774400e-01   0.0000000e+00
   7.6560000e+02   3.6090300e-01   0.0000000e+00
   7.6580000e+02   3.6185000e-01   0.0000000e+00
   7.6600000e+02   3.6437700e-01   0.0000000e+00
   7.6620000e+02   3.6690400e-01   0.0000000e+00
   7.6640000e+02   3.6848300e-01   0.0000000e+00
   7.6660000e+02   3.7069400e-01   0.0000000e+00
   7.6680000e+02   3.7195700e-01   0.0000000e+00
   7.6700000e+02   3.7385300e-01   0.0000000e+00
   7.6720000e+02   3.7511600e-01   0.0000000e+00
   7.6740000e+02   3.7574800e-01   0.0000000e+00
   7.6760000e+02   3.7732700e-01   0.0000000e+00
   7.6780000e+02   3.7827400e-01   0.0000000e+00
   7.6800000e+02   3.7890600e-01   0.0000000e+00
   7.6820000e+02   3.7922200e-01   0.0000000e+00
   7.6840000e+02   3.7953800e-01   0.0000000e+00
   7.6860000e+02   3.7922200e-01   0.0000000e+00
   7.6880000e+02   3.7859000e-01   0.0000000e+00
   7.6900000e+02   3.7637900e-01   0.0000000e+00
   7.6920000e+02   3.7511600e-01   0.0000000e+00
   7.6940000e+02   3.7164200e-01   0.0000000e+00
   7.6960000e+02   3.6816700e-01   0.0000000e+00
   7.6980000e+02   3.6437700e-01   0.0000000e+00
   7.7000000e+02   3.6058700e-01   0.0000000e+00
   7.7020000e+02   3.5553400e-01   0.0000000e+00
   7.7040000e+02   3.5142800e-01   0.0000000e+00
   7.7060000e+02   3.4447900e-01   0.0000000e+00
   7.7080000e+02   3.3974100e-01   0.0000000e+00
   7.7100000e+02   3.3405600e-01   0.0000000e+00
   7.7120000e+02   3.2710800e-01   0.0000000e+00
   7.7140000e+02   3.2142200e-01   0.0000000e+00
   7.7160000e+02   3.1479000e-01   0.0000000e+00
   7.7180000e+02   3.0784100e-01   0.0000000e+00
   7.7200000e+02   3.0120800e-01   0.0000000e+00
   7.7220000e+02   2.9457600e-01   0.0000000e+00
   7.7240000e+02   2.8825900e-01   0.0000000e+00
   7.7260000e+02   2.8162600e-01   0.0000000e+00
   7.7280000e+02   2.7562500e-01   0.0000000e+00
   7.7300000e+02   2.6962400e-01   0.0000000e+00
   7.7320000e+02   2.6457000e-01   0.0000000e+00
   7.7340000e+02   2.5856900e-01   0.0000000e+00
   7.7360000e+02   2.5351600e-01   0.0000000e+00
   7.7380000e+02   2.4846200e-01   0.0000000e+00
   7.7400000e+02   2.4309300e-01   0.0000000e+00
   7.7420000e+02   2.3772400e-01   0.0000000e+00
   7.7440000e+02   2.3330200e-01   0.0000000e+00
   7.7460000e+02   2.2888000e-01   0.0000000e+00
   7.7480000e+02   2.2477400e-01   0.0000000e+00
   7.7500000e+02   2.1940500e-01   0.0000000e+00
   7.7520000e+02   2.1466700e-01   0.0000000e+00
   7.7540000e+02   2.1119300e-01   0.0000000e+00
   7.7560000e+02   2.0613900e-01   0.0000000e+00
   7.7580000e+02   2.0140200e-01   0.0000000e+00
   7.7600000e+02   1.9855900e-01   0.0000000e+00
   7.7620000e+02   1.9382100e-01   0.0000000e+00
   7.7640000e+02   1.9003100e-01   0.0000000e+00
   7.7660000e+02   1.8655700e-01   0.0000000e+00
   7.7680000e+02   1.8181900e-01   0.0000000e+00
   7.7700000e+02   1.7802900e-01   0.0000000e+00
   7.7720000e+02   1.7550200e-01   0.0000000e+00
   7.7740000e+02   1.7234400e-01   0.0000000e+00
   7.7760000e+02   1.6981700e-01   0.0000000e+00
   7.7780000e+02   1.6665900e-01   0.0000000e+00
   7.7800000e+02   1.6381600e-01   0.0000000e+00
   7.7820000e+02   1.6065800e-01   0.0000000e+00
   7.7840000e+02   1.5813100e-01   0.0000000e+00
   7.7860000e+02   1.5497300e-01   0.0000000e+00
   7.7880000e+02   1.5307800e-01   0.0000000e+00
   7.7900000e+02   1.4928700e-01   0.0000000e+00
   7.7920000e+02   1.4676100e-01   0.0000000e+00
   7.7940000e+02   1.4486600e-01   0.0000000e+00
   7.7960000e+02   1.4202300e-01   0.0000000e+00
   7.7980000e+02   1.3949600e-01   0.0000000e+00
   7.8000000e+02   1.3728500e-01   0.0000000e+00
   7.8020000e+02   1.3444300e-01   0.0000000e+00
   7.8040000e+02   1.3191600e-01   0.0000000e+00
   7.8060000e+02   1.2938900e-01   0.0000000e+00
   7.8080000e+02   1.2623100e-01   0.0000000e+00
   7.8100000e+02   1.2370400e-01   0.0000000e+00
   7.8120000e+02   1.2180900e-01   0.0000000e+00
   7.8140000e+02   1.1928200e-01   0.0000000e+00
   7.8160000e+02   1.1833500e-01   0.0000000e+00
   7.8180000e+02   1.1612400e-01   0.0000000e+00
   7.8200000e+02   1.1422900e-01   0.0000000e+00
   7.8220000e+02   1.1296500e-01   0.0000000e+00
   7.8240000e+02   1.1043900e-01   0.0000000e+00
   7.8260000e+02   1.0822800e-01   0.0000000e+00
   7.8280000e+02   1.0664800e-01   0.0000000e+00
   7.8300000e+02   1.0412200e-01   0.0000000e+00
   7.8320000e+02   1.0317400e-01   0.0000000e+00
   7.8340000e+02   1.0127900e-01   0.0000000e+00
   7.8360000e+02   1.0064700e-01   0.0000000e+00
   7.8380000e+02   9.8752000e-02   0.0000000e+00
   7.8400000e+02   9.7489000e-02   0.0000000e+00
   7.8420000e+02   9.4962000e-02   0.0000000e+00
   7.8440000e+02   9.4646000e-02   0.0000000e+00
   7.8460000e+02   9.3067000e-02   0.0000000e+00
   7.8480000e+02   9.1172000e-02   0.0000000e+00
   7.8500000e+02   8.9909000e-02   0.0000000e+00
   7.8520000e+02   8.8645000e-02   0.0000000e+00
   7.8540000e+02   8.7698000e-02   0.0000000e+00
   7.8560000e+02   8.5487000e-02   0.0000000e+00
   7.8580000e+02   8.4224000e-02   0.0000000e+00
   7.8600000e+02   8.2644000e-02   0.0000000e+00
   7.8620000e+02   8.2644000e-02   0.0000000e+00
   7.8640000e+02   8.1381000e-02   0.0000000e+00
   7.8660000e+02   7.9802000e-02   0.0000000e+00
   7.8680000e+02   7.8854000e-02   0.0000000e+00
   7.8700000e+02   7.7591000e-02   0.0000000e+00
   7.8720000e+02   7.6327000e-02   0.0000000e+00
   7.8740000e+02   7.5380000e-02   0.0000000e+00
   7.8760000e+02   7.4117000e-02   0.0000000e+00
   7.8780000e+02   7.3169000e-02   0.0000000e+00
   7.8800000e+02   7.1906000e-02   0.0000000e+00
   7.8820000e+02   7.1906000e-02   0.0000000e+00
   7.8840000e+02   7.0326000e-02   0.0000000e+00
   7.8860000e+02   7.0011000e-02   0.0000000e+00
   7.8880000e+02   6.7800000e-02   0.0000000e+00
   7.8900000e+02   6.7800000e-02   0.0000000e+00
   7.8920000e+02   6.5905000e-02   0.0000000e+00
   7.8940000e+02   6.5905000e-02   0.0000000e+00
   7.8960000e+02   6.4641000e-02   0.0000000e+00
   7.8980000e+02   6.3378000e-02   0.0000000e+00
   7.9000000e+02   6.3062000e-02   0.0000000e+00
   7.9020000e+02   6.2746000e-02   0.0000000e+00
   7.9040000e+02   6.0851000e-02   0.0000000e+00
   7.9060000e+02   6.1167000e-02   0.0000000e+00
   7.9080000e+02   5.9272000e-02   0.0000000e+00
   7.9100000e+02   5.8956000e-02   0.0000000e+00
   7.9120000e+02   5.8640000e-02   0.0000000e+00
   7.9140000e+02   5.7061000e-02   0.0000000e+00
   7.9160000e+02   5.7061000e-02   0.0000000e+00
   7.9180000e+02   5.5482000e-02   0.0000000e+00
   7.9200000e+02   5.4850000e-02   0.0000000e+00
   7.9220000e+02   5.4850000e-02   0.0000000e+00
   7.9240000e+02   5.3587000e-02   0.0000000e+00
   7.9260000e+02   5.3271000e-02   0.0000000e+00
   7.9280000e+02   5.2639000e-02   0.0000000e+00
   7.9300000e+02   5.2007000e-02   0.0000000e+00
   7.9320000e+02   5.0744000e-02   0.0000000e+00
   7.9340000e+02   5.0112000e-02   0.0000000e+00
   7.9360000e+02   4.9481000e-02   0.0000000e+00
   7.9380000e+02   4.8217000e-02   0.0000000e+00
   7.9400000e+02   4.7270000e-02   0.0000000e+00
   7.9420000e+02   4.6954000e-02   0.0000000e+00
   7.9440000e+02   4.6322000e-02   0.0000000e+00
   7.9460000e+02   4.5375000e-02   0.0000000e+00
   7.9480000e+02   4.5375000e-02   0.0000000e+00
   7.9500000e+02   4.4743000e-02   0.0000000e+00
   7.9520000e+02   4.4427000e-02   0.0000000e+00
   7.9540000e+02   4.2848000e-02   0.0000000e+00
   7.9560000e+02   4.2848000e-02   0.0000000e+00
   7.9580000e+02   4.2532000e-02   0.0000000e+00
   7.9600000e+02   4.1585000e-02   0.0000000e+00
   7.9620000e+02   4.1900000e-02   0.0000000e+00
   7.9640000e+02   4.0637000e-02   0.0000000e+00
   7.9660000e+02   3.9690000e-02   0.0000000e+00
   7.9680000e+02   4.0005000e-02   0.0000000e+00
   7.9700000e+02   4.0321000e-02   0.0000000e+00
   7.9720000e+02   3.8742000e-02   0.0000000e+00
   7.9740000e+02   3.8426000e-02   0.0000000e+00
   7.9760000e+02   3.8426000e-02   0.0000000e+00
   7.9780000e+02   3.7479000e-02   0.0000000e+00
   7.9800000e+02   3.7479000e-02   0.0000000e+00
   7.9820000e+02   3.6847000e-02   0.0000000e+00
   7.9840000e+02   3.6847000e-02   0.0000000e+00
   7.9860000e+02   3.6215000e-02   0.0000000e+00
   7.9880000e+02   3.5268000e-02   0.0000000e+00
   7.9900000e+02   3.5584000e-02   0.0000000e+00
   7.9920000e+02   3.4952000e-02   0.0000000e+00
   7.9940000e+02   3.5584000e-02   0.0000000e+00
   7.9960000e+02   3.3689000e-02   0.0000000e+00
   7.9980000e+02   3.4320000e-02   0.0000000e+00
   8.0000000e+02   3.4320000e-02   0.0000000e+00
   8.0020000e+02   3.4004000e-02   0.0000000e+00
   8.0040000e+02   3.3373000e-02   0.0000000e+00
   8.0060000e+02   3.2741000e-02   0.0000000e+00
   8.0080000e+02   3.2741000e-02   0.0000000e+00
   8.0100000e+02   3.2109000e-02   0.0000000e+00
   8.0120000e+02   3.1162000e-02   0.0000000e+00
   8.0140000e+02   3.1162000e-02   0.0000000e+00
   8.0160000e+02   3.0214000e-02   0.0000000e+00
   8.0180000e+02   2.9898000e-02   0.0000000e+00
   8.0200000e+02   2.9583000e-02   0.0000000e+00
   8.0220000e+02   2.8951000e-02   0.0000000e+00
   8.0240000e+02   2.8951000e-02   0.0000000e+00
   8.0260000e+02   2.8951000e-02   0.0000000e+00
   8.0280000e+02   2.8635000e-02   0.0000000e+00
   8.0300000e+02   2.8319000e-02   0.0000000e+00
   8.0320000e+02   2.8003000e-02   0.0000000e+00
   8.0340000e+02   2.8319000e-02   0.0000000e+00
   8.0360000e+02   2.7372000e-02   0.0000000e+00
   8.0380000e+02   2.6108000e-02   0.0000000e+00
   8.0400000e+02   2.6108000e-02   0.0000000e+00
   8.0420000e+02   2.5792000e-02   0.0000000e+00
   8.0440000e+02   2.5477000e-02   0.0000000e+00
   8.0460000e+02   2.5792000e-02   0.0000000e+00
   8.0480000e+02   2.5792000e-02   0.0000000e+00
   8.0500000e+02   2.5477000e-02   0.0000000e+00
   8.0520000e+02   2.5477000e-02   0.0000000e+00
   8.0540000e+02   2.4845000e-02   0.0000000e+00
   8.0560000e+02   2.5477000e-02   0.0000000e+00
   8.0580000e+02   2.4529000e-02   0.0000000e+00
   8.0600000e+02   2.4529000e-02   0.0000000e+00
   8.0620000e+02   2.5161000e-02   0.0000000e+00
   8.0640000e+02   2.4529000e-02   0.0000000e+00
   8.0660000e+02   2.4529000e-02   0.0000000e+00
   8.0680000e+02   2.4213000e-02   0.0000000e+00
   8.0700000e+02   2.3897000e-02   0.0000000e+00
   8.0720000e+02   2.2634000e-02   0.0000000e+00
   8.0740000e+02   2.2950000e-02   0.0000000e+00
   8.0760000e+02   2.2318000e-02   0.0000000e+00
   8.0780000e+02   2.2634000e-02   0.0000000e+00
   8.0800000e+02   2.2002000e-02   0.0000000e+00
   8.0820000e+02   2.0739000e-02   0.0000000e+00
   8.0840000e+02   2.1371000e-02   0.0000000e+00
   8.0860000e+02   2.1371000e-02   0.0000000e+00
   8.0880000e+02   2.1055000e-02   0.0000000e+00
   8.0900000e+02   2.0739000e-02   0.0000000e+00
   8.0920000e+02   2.0423000e-02   0.0000000e+00
   8.0940000e+02   2.0423000e-02   0.0000000e+00
   8.0960000e+02   1.9476000e-02   0.0000000e+00
   8.0980000e+02   1.9476000e-02   0.0000000e+00
   8.1000000e+02   1.8844000e-02   0.0000000e+00
   8.1020000e+02   1.9160000e-02   0.0000000e+00
   8.1040000e+02   1.9160000e-02   0.0000000e+00
   8.1060000e+02   1.8528000e-02   0.0000000e+00
   8.1080000e+02   1.8212000e-02   0.0000000e+00
   8.1100000e+02   1.8528000e-02   0.0000000e+00
   8.1120000e+02   1.8212000e-02   0.0000000e+00
   8.1140000e+02   1.7896000e-02   0.0000000e+00
   8.1160000e+02   1.7265000e-02   0.0000000e+00
   8.1180000e+02   1.7580000e-02   0.0000000e+00
   8.1200000e+02   1.6949000e-02   0.0000000e+00
   8.1220000e+02   1.6317000e-02   0.0000000e+00
   8.1240000e+02   1.6949000e-02   0.0000000e+00
   8.1260000e+02   1.6949000e-02   0.0000000e+00
   8.1280000e+02   1.6001000e-02   0.0000000e+00
   8.1300000e+02   1.5685000e-02   0.0000000e+00
   8.1320000e+02   1.5370000e-02   0.0000000e+00
   8.1340000e+02   1.5370000e-02   0.0000000e+00
   8.1360000e+02   1.5054000e-02   0.0000000e+00
   8.1380000e+02   1.5685000e-02   0.0000000e+00
   8.1400000e+02   1.5370000e-02   0.0000000e+00
   8.1420000e+02   1.4738000e-02   0.0000000e+00
   8.1440000e+02   1.5054000e-02   0.0000000e+00
   8.1460000e+02   1.4738000e-02   0.0000000e+00
   8.1480000e+02   1.4422000e-02   0.0000000e+00
   8.1500000e+02   1.4738000e-02   0.0000000e+00
   8.1520000e+02   1.3790000e-02   0.0000000e+00
   8.1540000e+02   1.3474000e-02   0.0000000e+00
   8.1560000e+02   1.3790000e-02   0.0000000e+00
   8.1580000e+02   1.4106000e-02   0.0000000e+00
   8.1600000e+02   1.4106000e-02   0.0000000e+00
   8.1620000e+02   1.4422000e-02   0.0000000e+00
   8.1640000e+02   1.4106000e-02   0.0000000e+00
   8.1660000e+02   1.3474000e-02   0.0000000e+00
   8.1680000e+02   1.4106000e-02   0.0000000e+00
   8.1700000e+02   1.3159000e-02   0.0000000e+00
   8.1720000e+02   1.3474000e-02   0.0000000e+00
   8.1740000e+02   1.3159000e-02   0.0000000e+00
   8.1760000e+02   1.2843000e-02   0.0000000e+00
   8.1780000e+02   1.2843000e-02   0.0000000e+00
   8.1800000e+02   1.2843000e-02   0.0000000e+00
   8.1820000e+02   1.3474000e-02   0.0000000e+00
   8.1840000e+02   1.3159000e-02   0.0000000e+00
   8.1860000e+02   1.2527000e-02   0.0000000e+00
   8.1880000e+02   1.2843000e-02   0.0000000e+00
   8.1900000e+02   1.3474000e-02   0.0000000e+00
   8.1920000e+02   1.3159000e-02   0.0000000e+00
   8.1940000e+02   1.2843000e-02   0.0000000e+00
   8.1960000e+02   1.2843000e-02   0.0000000e+00
   8.1980000e+02   1.2211000e-02   0.0000000e+00
   8.2000000e+02   1.1895000e-02   0.0000000e+00
   8.2020000e+02   1.2211000e-02   0.0000000e+00
   8.2040000e+02   1.2843000e-02   0.0000000e+00
   8.2060000e+02   1.1579000e-02   0.0000000e+00
   8.2080000e+02   1.1264000e-02   0.0000000e+00
   8.2100000e+02   1.1579000e-02   0.0000000e+00
   8.2120000e+02   1.0948000e-02   0.0000000e+00
   8.2140000e+02   1.0948000e-02   0.0000000e+00
   8.2160000e+02   1.0948000e-02   0.0000000e+00
   8.2180000e+02   1.0948000e-02   0.0000000e+00
   8.2200000e+02   1.1264000e-02   0.0000000e+00
   8.2220000e+02   1.1264000e-02   0.0000000e+00
   8.2240000e+02   1.0948000e-02   0.0000000e+00
   8.2260000e+02   1.0632000e-02   0.0000000e+00
   8.2280000e+02   1.0000000e-02   0.0000000e+00
   8.2300000e+02   1.1264000e-02   0.0000000e+00
   8.2320000e+02   1.0948000e-02   0.0000000e+00
   8.2340000e+02   1.0000000e-02   0.0000000e+00
   8.2360000e+02   1.0316000e-02   0.0000000e+00
   8.2380000e+02   9.3690000e-03   0.0000000e+00
   8.2400000e+02   9.6840000e-03   0.0000000e+00
   8.2420000e+02   1.0316000e-02   0.0000000e+00
   8.2440000e+02   1.0316000e-02   0.0000000e+00
   8.2460000e+02   9.6840000e-03   0.0000000e+00
   8.2480000e+02   1.0000000e-02   0.0000000e+00
   8.2500000e+02   9.3690000e-03   0.0000000e+00
   8.2520000e+02   9.3690000e-03   0.0000000e+00
   8.2540000e+02   9.6840000e-03   0.0000000e+00
   8.2560000e+02   9.3690000e-03   0.0000000e+00
   8.2580000e+02   9.0530000e-03   0.0000000e+00
   8.2600000e+02   9.6840000e-03   0.0000000e+00
   8.2620000e+02   9.3690000e-03   0.0000000e+00
   8.2640000e+02   1.0316000e-02   0.0000000e+00
   8.2660000e+02   9.3690000e-03   0.0000000e+00
   8.2680000e+02   9.3690000e-03   0.0000000e+00
   8.2700000e+02   9.0530000e-03   0.0000000e+00
   8.2720000e+02   9.3690000e-03   0.0000000e+00
   8.2740000e+02   8.7370000e-03   0.0000000e+00
   8.2760000e+02   8.7370000e-03   0.0000000e+00
   8.2780000e+02   8.7370000e-03   0.0000000e+00
   8.2800000e+02   9.0530000e-03   0.0000000e+00
   8.2820000e+02   9.3690000e-03   0.0000000e+00
   8.2840000e+02   8.7370000e-03   0.0000000e+00
   8.2860000e+02   7.7890000e-03   0.0000000e+00
   8.2880000e+02   7.4730000e-03   0.0000000e+00
   8.2900000e+02   8.1050000e-03   0.0000000e+00
   8.2920000e+02   7.7890000e-03   0.0000000e+00
   8.2940000e+02   8.1050000e-03   0.0000000e+00
   8.2960000e+02   8.1050000e-03   0.0000000e+00
   8.2980000e+02   8.1050000e-03   0.0000000e+00
   8.3000000e+02   7.7890000e-03   0.0000000e+00
   8.3020000e+02   7.7890000e-03   0.0000000e+00
   8.3040000e+02   7.4730000e-03   0.0000000e+00
   8.3060000e+02   7.7890000e-03   0.0000000e+00
   8.3080000e+02   7.7890000e-03   0.0000000e+00
   8.3100000e+02   8.1050000e-03   0.0000000e+00
   8.3120000e+02   8.1050000e-03   0.0000000e+00
   8.3140000e+02   8.4210000e-03   0.0000000e+00
   8.3160000e+02   7.4730000e-03   0.0000000e+00
   8.3180000e+02   7.1580000e-03   0.0000000e+00
   8.3200000e+02   8.1050000e-03   0.0000000e+00
   8.3220000e+02   7.1580000e-03   0.0000000e+00
   8.3240000e+02   7.1580000e-03   0.0000000e+00
   8.3260000e+02   6.8420000e-03   0.0000000e+00
   8.3280000e+02   7.1580000e-03   0.0000000e+00
   8.3300000e+02   6.5260000e-03   0.0000000e+00
   8.3320000e+02   6.8420000e-03   0.0000000e+00
   8.3340000e+02   7.4730000e-03   0.0000000e+00
   8.3360000e+02   6.5260000e-03   0.0000000e+00
   8.3380000e+02   7.1580000e-03   0.0000000e+00
   8.3400000e+02   7.7890000e-03   0.0000000e+00
   8.3420000e+02   7.4730000e-03   0.0000000e+00
   8.3440000e+02   7.7890000e-03   0.0000000e+00
   8.3460000e+02   7.4730000e-03   0.0000000e+00
   8.3480000e+02   6.2100000e-03   0.0000000e+00
   8.3500000e+02   6.2100000e-03   0.0000000e+00
   8.3520000e+02   6.2100000e-03   0.0000000e+00
   8.3540000e+02   6.5260000e-03   0.0000000e+00
   8.3560000e+02   5.8940000e-03   0.0000000e+00
   8.3580000e+02   5.2630000e-03   0.0000000e+00
   8.3600000e+02   5.2630000e-03   0.0000000e+00
   8.3620000e+02   6.2100000e-03   0.0000000e+00
   8.3640000e+02   5.8940000e-03   0.0000000e+00
   8.3660000e+02   5.5780000e-03   0.0000000e+00
   8.3680000e+02   6.5260000e-03   0.0000000e+00
   8.3700000e+02   6.5260000e-03   0.0000000e+00
   8.3720000e+02   6.2100000e-03   0.0000000e+00
   8.3740000e+02   6.8420000e-03   0.0000000e+00
   8.3760000e+02   6.5260000e-03   0.0000000e+00
   8.3780000e+02   5.5780000e-03   0.0000000e+00
   8.3800000e+02   5.8940000e-03   0.0000000e+00
   8.3820000e+02   6.2100000e-03   0.0000000e+00
   8.3840000e+02   5.8940000e-03   0.0000000e+00
   8.3860000e+02   6.8420000e-03   0.0000000e+00
   8.3880000e+02   6.8420000e-03   0.0000000e+00
   8.3900000e+02   6.5260000e-03   0.0000000e+00
   8.3920000e+02   6.2100000e-03   0.0000000e+00
   8.3940000e+02   5.8940000e-03   0.0000000e+00
   8.3960000e+02   5.5780000e-03   0.0000000e+00
   8.3980000e+02   5.5780000e-03   0.0000000e+00
   8.4000000e+02   4.9470000e-03   0.0000000e+00
   8.4020000e+02   4.9470000e-03   0.0000000e+00
   8.4040000e+02   4.9470000e-03   0.0000000e+00
   8.4060000e+02   4.3150000e-03   0.0000000e+00
   8.4080000e+02   4.6310000e-03   0.0000000e+00
   8.4100000e+02   4.6310000e-03   0.0000000e+00
   8.4120000e+02   4.9470000e-03   0.0000000e+00
   8.4140000e+02   4.9470000e-03   0.0000000e+00
   8.4160000e+02   4.9470000e-03   0.0000000e+00
   8.4180000e+02   4.6310000e-03   0.0000000e+00
   8.4200000e+02   5.2630000e-03   0.0000000e+00
   8.4220000e+02   4.9470000e-03   0.0000000e+00
   8.4240000e+02   5.5780000e-03   0.0000000e+00
   8.4260000e+02   5.5780000e-03   0.0000000e+00
   8.4280000e+02   5.8940000e-03   0.0000000e+00
   8.4300000e+02   5.5780000e-03   0.0000000e+00
   8.4320000e+02   5.8940000e-03   0.0000000e+00
   8.4340000e+02   5.5780000e-03   0.0000000e+00
   8.4360000e+02   4.9470000e-03   0.0000000e+00
   8.4380000e+02   5.5780000e-03   0.0000000e+00
   8.4400000e+02   5.2630000e-03   0.0000000e+00
   8.4420000e+02   4.9470000e-03   0.0000000e+00
   8.4440000e+02   5.2630000e-03   0.0000000e+00
   8.4460000e+02   4.3150000e-03   0.0000000e+00
   8.4480000e+02   4.9470000e-03   0.0000000e+00
   8.4500000e+02   4.6310000e-03   0.0000000e+00
   8.4520000e+02   4.6310000e-03   0.0000000e+00
   8.4540000e+02   4.6310000e-03   0.0000000e+00
   8.4560000e+02   4.6310000e-03   0.0000000e+00
   8.4580000e+02   4.3150000e-03   0.0000000e+00
   8.4600000e+02   4.3150000e-03   0.0000000e+00
   8.4620000e+02   3.9990000e-03   0.0000000e+00
   8.4640000e+02   3.9990000e-03   0.0000000e+00
   8.4660000e+02   4.3150000e-03   0.0000000e+00
   8.4680000e+02   3.3670000e-03   0.0000000e+00
   8.4700000e+02   3.9990000e-03   0.0000000e+00
   8.4720000e+02   3.6830000e-03   0.0000000e+00
   8.4740000e+02   4.9470000e-03   0.0000000e+00
   8.4760000e+02   4.9470000e-03   0.0000000e+00
   8.4780000e+02   4.9470000e-03   0.0000000e+00
   8.4800000e+02   5.2630000e-03   0.0000000e+00
   8.4820000e+02   4.6310000e-03   0.0000000e+00
   8.4840000e+02   3.6830000e-03   0.0000000e+00
   8.4860000e+02   3.9990000e-03   0.0000000e+00
   8.4880000e+02   4.6310000e-03   0.0000000e+00
   8.4900000e+02   4.3150000e-03   0.0000000e+00
   8.4920000e+02   3.9990000e-03   0.0000000e+00
   8.4940000e+02   3.6830000e-03   0.0000000e+00
   8.4960000e+02   4.3150000e-03   0.0000000e+00
   8.4980000e+02   3.9990000e-03   0.0000000e+00
   8.5000000e+02   3.9990000e-03   0.0000000e+00
   8.5020000e+02   4.3150000e-03   0.0000000e+00
   8.5040000e+02   4.6310000e-03   0.0000000e+00
   8.5060000e+02   4.3150000e-03   0.0000000e+00
   8.5080000e+02   3.9990000e-03   0.0000000e+00
   8.5100000e+02   4.3150000e-03   0.0000000e+00
   8.5120000e+02   3.3670000e-03   0.0000000e+00
   8.5140000e+02   3.6830000e-03   0.0000000e+00
   8.5160000e+02   3.3670000e-03   0.0000000e+00
   8.5180000e+02   3.9990000e-03   0.0000000e+00
   8.5200000e+02   3.9990000e-03   0.0000000e+00
   8.5220000e+02   3.3670000e-03   0.0000000e+00
   8.5240000e+02   3.0520000e-03   0.0000000e+00
   8.5260000e+02   3.6830000e-03   0.0000000e+00
   8.5280000e+02   3.3670000e-03   0.0000000e+00
   8.5300000e+02   3.6830000e-03   0.0000000e+00
   8.5320000e+02   3.3670000e-03   0.0000000e+00
   8.5340000e+02   3.6830000e-03   0.0000000e+00
   8.5360000e+02   3.9990000e-03   0.0000000e+00
   8.5380000e+02   3.6830000e-03   0.0000000e+00
   8.5400000e+02   3.9990000e-03   0.0000000e+00
   8.5420000e+02   3.6830000e-03   0.0000000e+00
   8.5440000e+02   4.3150000e-03   0.0000000e+00
   8.5460000e+02   3.9990000e-03   0.0000000e+00
   8.5480000e+02   3.9990000e-03   0.0000000e+00
   8.5500000e+02   4.6310000e-03   0.0000000e+00
   8.5520000e+02   4.6310000e-03   0.0000000e+00
   8.5540000e+02   4.3150000e-03   0.0000000e+00
   8.5560000e+02   4.3150000e-03   0.0000000e+00
   8.5580000e+02   4.6310000e-03   0.0000000e+00
   8.5600000e+02   4.6310000e-03   0.0000000e+00
   8.5620000e+02   4.6310000e-03   0.0000000e+00
   8.5640000e+02   3.9990000e-03   0.0000000e+00
   8.5660000e+02   4.9470000e-03   0.0000000e+00
   8.5680000e+02   4.3150000e-03   0.0000000e+00
   8.5700000e+02   4.3150000e-03   0.0000000e+00
   8.5720000e+02   3.9990000e-03   0.0000000e+00
   8.5740000e+02   4.3150000e-03   0.0000000e+00
   8.5760000e+02   3.6830000e-03   0.0000000e+00
   8.5780000e+02   3.6830000e-03   0.0000000e+00
   8.5800000e+02   3.3670000e-03   0.0000000e+00
   8.5820000e+02   3.6830000e-03   0.0000000e+00
   8.5840000e+02   3.6830000e-03   0.0000000e+00
   8.5860000e+02   3.3670000e-03   0.0000000e+00
   8.5880000e+02   3.0520000e-03   0.0000000e+00
   8.5900000e+02   3.3670000e-03   0.0000000e+00
   8.5920000e+02   3.3670000e-03   0.0000000e+00
   8.5940000e+02   3.0520000e-03   0.0000000e+00
   8.5960000e+02   3.6830000e-03   0.0000000e+00
   8.5980000e+02   3.3670000e-03   0.0000000e+00
   8.6000000e+02   3.3670000e-03   0.0000000e+00
   8.6020000e+02   3.6830000e-03   0.0000000e+00
   8.6040000e+02   4.3150000e-03   0.0000000e+00
   8.6060000e+02   4.3150000e-03   0.0000000e+00
   8.6080000e+02   4.3150000e-03   0.0000000e+00
   8.6100000e+02   4.6310000e-03   0.0000000e+00
   8.6120000e+02   3.6830000e-03   0.0000000e+00
   8.6140000e+02   3.9990000e-03   0.0000000e+00
   8.6160000e+02   3.3670000e-03   0.0000000e+00
   8.6180000e+02   3.6830000e-03   0.0000000e+00
   8.6200000e+02   4.6310000e-03   0.0000000e+00
   8.6220000e+02   3.6830000e-03   0.0000000e+00
   8.6240000e+02   2.1040000e-03   0.0000000e+00
   8.6260000e+02   3.0520000e-03   0.0000000e+00
   8.6280000e+02   2.7360000e-03   0.0000000e+00
   8.6300000e+02   3.6830000e-03   0.0000000e+00
   8.6320000e+02   3.3670000e-03   0.0000000e+00
   8.6340000e+02   3.6830000e-03   0.0000000e+00
   8.6360000e+02   3.0520000e-03   0.0000000e+00
   8.6380000e+02   3.0520000e-03   0.0000000e+00
   8.6400000e+02   3.3670000e-03   0.0000000e+00
   8.6420000e+02   3.0520000e-03   0.0000000e+00
   8.6440000e+02   3.0520000e-03   0.0000000e+00
   8.6460000e+02   2.7360000e-03   0.0000000e+00
   8.6480000e+02   3.0520000e-03   0.0000000e+00
   8.6500000e+02   3.0520000e-03   0.0000000e+00
   8.6520000e+02   3.3670000e-03   0.0000000e+00
   8.6540000e+02   2.7360000e-03   0.0000000e+00
   8.6560000e+02   3.3670000e-03   0.0000000e+00
   8.6580000e+02   2.7360000e-03   0.0000000e+00
   8.6600000e+02   2.7360000e-03   0.0000000e+00
   8.6620000e+02   2.4200000e-03   0.0000000e+00
   8.6640000e+02   2.7360000e-03   0.0000000e+00
   8.6660000e+02   2.4200000e-03   0.0000000e+00
   8.6680000e+02   3.3670000e-03   0.0000000e+00
   8.6700000e+02   3.0520000e-03   0.0000000e+00
   8.6720000e+02   2.1040000e-03   0.0000000e+00
   8.6740000e+02   2.1040000e-03   0.0000000e+00
   8.6760000e+02   2.4200000e-03   0.0000000e+00
   8.6780000e+02   1.7880000e-03   0.0000000e+00
   8.6800000e+02   1.7880000e-03   0.0000000e+00
   8.6820000e+02   2.1040000e-03   0.0000000e+00
   8.6840000e+02   2.1040000e-03   0.0000000e+00
   8.6860000e+02   1.1570000e-03   0.0000000e+00
   8.6880000e+02   2.1040000e-03   0.0000000e+00
   8.6900000e+02   2.4200000e-03   0.0000000e+00
   8.6920000e+02   3.0520000e-03   0.0000000e+00
   8.6940000e+02   2.4200000e-03   0.0000000e+00
   8.6960000e+02   2.1040000e-03   0.0000000e+00
   8.6980000e+02   3.0520000e-03   0.0000000e+00
